# Supplementary material for: Hearing difficulty is linked to Alzheimer’s disease by common genetic vulnerability, not shared genetic architecture
Source: NPJ Aging Mech Dis. 2021 Jul 22;7:17. doi: 10.1038/s41514-021-00069-4 (PMC8298411; doi:10.1038/s41514-021-00069-4)
Supplement: Supplementary file 2 — Supplementary Data 1-3 [file 41514_2021_69_MOESM2_ESM.xls]

## Sheet: Supplementary Data 1
Supplementary Data 1 | Table shows the 34 instruments (HDiff SNPs) for Mendelian randomisation analysis of HDiff as exposure and AD as outcome. SNPs that were removed from harmonisation step are highlighted in yellow.
	id.exposure	id.outcome	SNP	effect_allele.exposure	other_allele.exposure	effect_allele.outcome	other_allele.outcome	beta.exposure	beta.outcome	se.exposure	pval.exposure	se.outcome	pval.outcome	palindromic	ambiguous	mr_keep
1	HDiff	AD	rs10475169	A	C	A	C	-0.0117	-0.0373	0.002	9.3e-09	0.0219	0.08957	FALSE	FALSE	TRUE
2	HDiff	AD	rs10824108	G	T	G	T	-0.0079	-0.0052	0.0013	3e-09	0.0147	0.7213	FALSE	FALSE	TRUE
3	HDiff	AD	rs10927035	C	T	C	T	-0.0075	0.0288	0.0014	4.9e-08	0.0149	0.05286	FALSE	FALSE	TRUE
4	HDiff	AD	rs12027345	G	A	G	A	0.0079	-0.0075	0.0013	3.6e-09	0.0144	0.6047	FALSE	FALSE	TRUE
5	HDiff	AD	rs12552	A	G	A	G	0.0073	-0.0325	0.0013	4.8e-08	0.0143	0.02348	FALSE	FALSE	TRUE
6	HDiff	AD	rs12938775	G	A	G	A	0.0075	0.0043	0.0013	1.6e-08	0.0148	0.7725	FALSE	FALSE	TRUE
7	HDiff	AD	rs13093972	A	G	A	G	-0.0078	0.0066	0.0013	5.5e-09	0.0147	0.6526	FALSE	FALSE	TRUE
8	HDiff	AD	rs13277721	G	A	G	A	-0.0083	0.0066	0.0013	3.3e-10	0.0145	0.648	FALSE	FALSE	TRUE
9	HDiff	AD	rs132929	G	A	G	A	-0.0098	-0.0029	0.0013	2.2e-13	0.0146	0.8436	FALSE	FALSE	TRUE
10	HDiff	AD	rs1566129	T	C	T	C	0.0091	0.0006	0.0013	1.4e-11	0.0144	0.9694	FALSE	FALSE	TRUE
11	HDiff	AD	rs17671352	T	C	T	C	0.0078	0.03	0.0014	1e-08	0.0148	0.04251	FALSE	FALSE	TRUE
12	HDiff	AD	rs217289	G	A	G	A	-0.0078	0.0065	0.0013	4.9e-09	0.0144	0.6521	FALSE	FALSE	TRUE
13	HDiff	AD	rs2236401	C	T	C	T	-0.0081	-0.008	0.0013	9.3e-10	0.0142	0.5728	FALSE	FALSE	TRUE
14	HDiff	AD	rs35186928	G	A	G	A	-0.0109	0.0303	0.0014	1.7e-15	0.0174	0.08151	FALSE	FALSE	TRUE
15	HDiff	AD	rs36062310	G	A	G	A	-0.0315	0.0262	0.0032	1.9e-22	0.044	0.5511	FALSE	FALSE	TRUE
16	HDiff	AD	rs3890736	G	A	G	A	-0.0077	-0.0124	0.0014	2.2e-08	0.0152	0.4133	FALSE	FALSE	TRUE
17	HDiff	AD	rs4611552	T	C	T	C	-0.0089	-0.0118	0.0016	3.6e-08	0.017	0.4897	FALSE	FALSE	TRUE
18	HDiff	AD	rs4947828	T	G	T	G	-0.0096	0.006	0.0016	1e-09	0.0172	0.7284	FALSE	FALSE	TRUE
19	HDiff	AD	rs4948502	T	C	T	C	0.0081	0.0206	0.0013	1.7e-09	0.0144	0.1537	FALSE	FALSE	TRUE
20	HDiff	AD	rs55635402	A	G	A	G	0.0105	-0.024	0.0017	2.9e-10	0.0181	0.1851	FALSE	FALSE	TRUE
21	HDiff	AD	rs5756795	T	C	T	C	-0.0092	0.0299	0.0013	5.1e-12	0.0144	0.03809	FALSE	FALSE	TRUE
22	HDiff	AD	rs62015206	C	T	C	T	-0.0078	0.0069	0.0013	7.7e-09	0.0153	0.6534	FALSE	FALSE	TRUE
23	HDiff	AD	rs62033400	A	G	A	G	0.0085	-0.0075	0.0013	2.9e-10	0.0146	0.6048	FALSE	FALSE	TRUE
24	HDiff	AD	rs62188635	C	T	C	T	0.0083	-0.0224	0.0013	4.7e-10	0.0147	0.1265	FALSE	FALSE	TRUE
25	HDiff	AD	rs6453022	C	A	C	A	-0.0126	0.0066	0.0013	1.7e-21	0.0142	0.6416	FALSE	FALSE	TRUE
26	HDiff	AD	rs6597883	T	C	T	C	0.0111	0.0095	0.0018	1e-09	0.0197	0.6285	FALSE	FALSE	TRUE
27	HDiff	AD	rs6890164	A	G	A	G	0.0119	0.0003	0.0013	3.3e-19	0.0144	0.9841	FALSE	FALSE	TRUE
28	HDiff	AD	rs7525101	C	T	C	T	-0.0075	0.0016	0.0013	1.5e-08	0.0149	0.9117	FALSE	FALSE	TRUE
29	HDiff	AD	rs76837345	A	G	A	G	-0.0146	-0.0413	0.0026	1.9e-08	0.0288	0.151	FALSE	FALSE	TRUE
30	HDiff	AD	rs7951935	G	T	G	T	-0.0114	0.0077	0.0014	7.8e-17	0.015	0.6079	FALSE	FALSE	TRUE
31	HDiff	AD	rs835267	A	G	A	G	0.008	-0.0043	0.0013	1.6e-09	0.0144	0.7627	FALSE	FALSE	TRUE
32	HDiff	AD	rs9366417	G	A	G	A	0.0085	0.017	0.0015	2.1e-08	0.0164	0.3	FALSE	FALSE	TRUE
33	HDiff	AD	rs9493627	G	A	G	A	-0.0104	-0.0058	0.0014	1.4e-13	0.0153	0.7024	FALSE	FALSE	TRUE
34	HDiff	AD	rs9691831	A	G	A	G	-0.0074	-0.0025	0.0013	3.1e-08	0.0146	0.8637	FALSE	FALSE	TRUE
35	HDiff	AD	rs12225399	G	C	G	C	-0.009	-0.0274	0.0014	8.6e-11	0.0154	0.07491	TRUE	TRUE	FALSE
36	HDiff	AD	rs141403654	A	T	A	T	-0.0313	0.0177	0.0057	3.5e-08	0.0691	0.7976	TRUE	TRUE	FALSE
37	HDiff	AD	rs35414371	T	A	T	A	-0.0131	0.0258	0.0019	1.6e-11	0.0213	0.2261	TRUE	TRUE	FALSE

## Sheet: Supplementary Data 2
Supplementary Data 2 | Table shows the 11 instruments (AD SNPs) for Mendelian randomisation analysis of AD as exposure and HDiff as outcome. SNPs that were removed from harmonisation step are highlighted in yellow.
	id.exposure	id.outcome	SNP	effect_allele.exposure	other_allele.exposure	effect_allele.outcome	other_allele.outcome	beta.exposure	beta.outcome	se.exposure	pval.exposure	se.outcome	pval.outcome	palindromic	ambiguous	mr_keep
1	AD	HDiff	rs11218343	T	C	T	C	0.2053	-0.00142182	0.0369	2.63e-08	0.00348571	0.68	FALSE	FALSE	TRUE
2	AD	HDiff	rs11767557	T	C	T	C	0.1028	0.000904002	0.0182	1.56e-08	0.00160615	0.57	FALSE	FALSE	TRUE
3	AD	HDiff	rs12151021	A	G	A	G	0.1071	-0.0018122	0.0169	2.56e-10	0.0014149	0.2	FALSE	FALSE	TRUE
4	AD	HDiff	rs12590654	A	G	A	G	-0.0906	0.00227752	0.0157	8.73e-09	0.00140235	0.1	FALSE	FALSE	TRUE
5	AD	HDiff	rs1582763	A	G	A	G	-0.1232	-0.00322468	0.0149	1.19e-16	0.00135984	0.018	FALSE	FALSE	TRUE
6	AD	HDiff	rs3740688	T	G	T	G	0.0935	0.00217591	0.0144	9.7e-11	0.00132806	0.1	FALSE	FALSE	TRUE
7	AD	HDiff	rs3851179	T	C	T	C	-0.1198	0.000187229	0.0148	5.81e-16	0.00136368	0.89	FALSE	FALSE	TRUE
8	AD	HDiff	rs6733839	T	C	T	C	0.1693	0.00278353	0.0154	4.02e-28	0.00137094	0.042	FALSE	FALSE	TRUE
9	AD	HDiff	rs679515	T	C	T	C	0.1508	0.0023136	0.0183	1.56e-16	0.00172481	0.18	FALSE	FALSE	TRUE
10	AD	HDiff	rs7256200	T	G	T	G	1.1368	0.00327675	0.0201	0	0.00198243	0.098	FALSE	FALSE	TRUE
11	AD	HDiff	rs867230	A	C	A	C	0.1333	0.00289855	0.0158	3.49e-17	0.0013509	0.032	FALSE	FALSE	TRUE
12	AD	HDiff	rs114812713	C	G	C	G	0.298	0.0046205	0.0431	4.47e-12	0.00416719	0.27	TRUE	TRUE	FALSE
13	AD	HDiff	rs12416487	A	T	A	T	-0.085	0.00247327	0.0154	3.42e-08	0.0013904	0.075	TRUE	TRUE	FALSE
14	AD	HDiff	rs1385742	A	T	A	T	0.0876	0.00116396	0.0157	2.23e-08	0.00139644	0.4	TRUE	TRUE	FALSE

## Sheet: Supplementary Data 3
Supplementary Data 3 | Table shows the 379 MR-base instruments association with outcome left panel- Hearing difficulty (HDiff) and right panel- Alzheimer's disease (AD) for all five MR methods available in Two-sample MR. Highlighted rows are associations that are significant at nominal P-value 0.05 for at least two MR methods.
MRInstrument	MRInstrument ID	Outcome	Method	SNP	BETA	SE	P	Bonferroni P		MRInstrument	MRInstrument ID	Outcome	Method	SNP	BETA	SE	P	Bonferroni P
Adiponectin	1	HDIFF	Inverse variance weighted	12	-0.000567939	0.0066778	0.932223	1		Adiponectin	1	AD	Inverse variance weighted	12	-0.127206	0.078301	0.104254	1
Adiponectin	1	HDIFF	MR Egger	12	0.00530879	0.00987099	0.602466	1		Adiponectin	1	AD	MR Egger	12	-0.1296	0.121506	0.311221	1
Adiponectin	1	HDIFF	Simple mode	12	0.00558905	0.0147374	0.711727	1		Adiponectin	1	AD	Simple mode	12	-0.219561	0.170165	0.223417	1
Adiponectin	1	HDIFF	Weighted median	12	0.00268817	0.00919701	0.770067	1		Adiponectin	1	AD	Weighted median	12	-0.0558568	0.108392	0.60633	1
Adiponectin	1	HDIFF	Weighted mode	12	0.00488471	0.00981297	0.62844	1		Adiponectin	1	AD	Weighted mode	12	-0.0479028	0.107763	0.665287	1
Body mass index	2	HDIFF	Inverse variance weighted	75	-0.0124968	0.00804899	0.12052	1		Body mass index	2	AD	Inverse variance weighted	75	-0.0846544	0.0850154	0.31937	1
Body mass index	2	HDIFF	MR Egger	75	-0.0594588	0.0185126	0.00196298	1		Body mass index	2	AD	MR Egger	75	-0.118669	0.204909	0.564285	1
Body mass index	2	HDIFF	Simple mode	75	-0.00221503	0.0238791	0.926345	1		Body mass index	2	AD	Simple mode	75	-0.0335756	0.225167	0.881869	1
Body mass index	2	HDIFF	Weighted median	75	-0.011875	0.0104098	0.253971	1		Body mass index	2	AD	Weighted median	75	-0.00147604	0.109331	0.989228	1
Body mass index	2	HDIFF	Weighted mode	75	-0.0116687	0.0286133	0.684593	1		Body mass index	2	AD	Weighted mode	75	-0.0944602	0.151717	0.535455	1
Coronary heart disease	6	HDIFF	Inverse variance weighted	3	-0.00367421	0.0117237	0.753977	1		Coronary heart disease	6	AD	Inverse variance weighted	3	0.108523	0.0554884	0.0504915	1
Coronary heart disease	6	HDIFF	MR Egger	3	0.103422	0.0675291	0.36825	1		Coronary heart disease	6	AD	MR Egger	3	0.456714	0.423382	0.475901	1
Coronary heart disease	6	HDIFF	Simple mode	3	0.00388354	0.0059365	0.580166	1		Coronary heart disease	6	AD	Simple mode	3	0.0548205	0.0902424	0.605318	1
Coronary heart disease	6	HDIFF	Weighted median	3	0.00358126	0.00557966	0.520976	1		Coronary heart disease	6	AD	Weighted median	3	0.0833678	0.0661533	0.20759	1
Coronary heart disease	6	HDIFF	Weighted mode	3	0.00377737	0.00550336	0.563368	1		Coronary heart disease	6	AD	Weighted mode	3	0.049564	0.0863021	0.623745	1
Coronary heart disease	7	HDIFF	Inverse variance weighted	38	-0.00217777	0.00375443	0.561878	1		Coronary heart disease	7	AD	Inverse variance weighted	36	-0.0572761	0.0389708	0.141638	1
Coronary heart disease	7	HDIFF	MR Egger	38	-0.0028355	0.00876769	0.748261	1		Coronary heart disease	7	AD	MR Egger	36	0.0818355	0.0914762	0.377285	1
Coronary heart disease	7	HDIFF	Simple mode	38	0.0119008	0.00893093	0.190832	1		Coronary heart disease	7	AD	Simple mode	36	-0.234591	0.115237	0.0494021	1
Coronary heart disease	7	HDIFF	Weighted median	38	0.000355	0.00428466	0.933968	1		Coronary heart disease	7	AD	Weighted median	36	-0.0109005	0.0530464	0.83719	1
Coronary heart disease	7	HDIFF	Weighted mode	38	0.00229697	0.0050692	0.653107	1		Coronary heart disease	7	AD	Weighted mode	36	0.0558527	0.0772939	0.474725	1
Coronary heart disease	8	HDIFF	Inverse variance weighted	13	-0.00114784	0.00555492	0.836296	1		Coronary heart disease	8	AD	Inverse variance weighted	13	-0.0168403	0.0423229	0.690703	1
Coronary heart disease	8	HDIFF	MR Egger	13	0.0173663	0.015228	0.278334	1		Coronary heart disease	8	AD	MR Egger	13	0.0454647	0.128299	0.729766	1
Coronary heart disease	8	HDIFF	Simple mode	13	0.00138214	0.00542527	0.803222	1		Coronary heart disease	8	AD	Simple mode	13	-0.0116601	0.106424	0.914567	1
Coronary heart disease	8	HDIFF	Weighted median	13	0.00208244	0.00439181	0.635383	1		Coronary heart disease	8	AD	Weighted median	13	0.0210135	0.0537972	0.696089	1
Coronary heart disease	8	HDIFF	Weighted mode	13	0.00225009	0.0047095	0.641395	1		Coronary heart disease	8	AD	Weighted mode	13	0.105441	0.0794498	0.209161	1
Coronary heart disease	9	HDIFF	Inverse variance weighted	10	-0.00648707	0.00699125	0.353468	1		Coronary heart disease	9	AD	Inverse variance weighted	10	0.020271	0.0597622	0.734464	1
Coronary heart disease	9	HDIFF	MR Egger	10	0.00292756	0.0196088	0.885013	1		Coronary heart disease	9	AD	MR Egger	10	0.277264	0.142828	0.0881763	1
Coronary heart disease	9	HDIFF	Simple mode	10	-0.00391803	0.0136732	0.780946	1		Coronary heart disease	9	AD	Simple mode	10	0.0301067	0.107988	0.786702	1
Coronary heart disease	9	HDIFF	Weighted median	10	0.0028291	0.00600766	0.6377	1		Coronary heart disease	9	AD	Weighted median	10	0.067463	0.0658896	0.305892	1
Coronary heart disease	9	HDIFF	Weighted mode	10	0.00227883	0.00650993	0.73435	1		Coronary heart disease	9	AD	Weighted mode	10	0.109068	0.0712476	0.160168	1
Crohn's disease	10	HDIFF	Inverse variance weighted	100	0.000608463	0.00124969	0.626335	1		Crohn's disease	10	AD	Inverse variance weighted	100	-0.021608	0.014797	0.144209	1
Crohn's disease	10	HDIFF	MR Egger	100	-0.00457464	0.00269888	0.0932476	1		Crohn's disease	10	AD	MR Egger	100	-0.0381698	0.032673	0.245546	1
Crohn's disease	10	HDIFF	Simple mode	100	-7.11255e-05	0.00449055	0.987395	1		Crohn's disease	10	AD	Simple mode	100	-0.0454179	0.0416701	0.278386	1
Crohn's disease	10	HDIFF	Weighted median	100	-0.000928688	0.00178132	0.602124	1		Crohn's disease	10	AD	Weighted median	100	-0.0292796	0.0196733	0.136674	1
Crohn's disease	10	HDIFF	Weighted mode	100	-0.00173444	0.00230805	0.454149	1		Crohn's disease	10	AD	Weighted mode	100	-0.0389474	0.0236913	0.103358	1
Crohn's disease	11	HDIFF	Inverse variance weighted	12	-0.000699628	0.00220262	0.750762	1		Crohn's disease	11	AD	Inverse variance weighted	12	-0.0226361	0.0168677	0.179602	1
Crohn's disease	11	HDIFF	MR Egger	12	0.00179787	0.0049534	0.724191	1		Crohn's disease	11	AD	MR Egger	12	-0.0585647	0.0365037	0.139719	1
Crohn's disease	11	HDIFF	Simple mode	12	-0.00404966	0.00225181	0.0995811	1		Crohn's disease	11	AD	Simple mode	12	-0.00487365	0.0311817	0.87863	1
Crohn's disease	11	HDIFF	Weighted median	12	-0.00027496	0.00158086	0.86192	1		Crohn's disease	11	AD	Weighted median	12	-0.0175269	0.017222	0.308818	1
Crohn's disease	11	HDIFF	Weighted mode	12	0.000333233	0.00136644	0.811821	1		Crohn's disease	11	AD	Weighted mode	12	-0.020042	0.0175656	0.27811	1
Crohn's disease	12	HDIFF	Inverse variance weighted	112	6.47e-05	0.00132097	0.960965	1		Crohn's disease	12	AD	Inverse variance weighted	113	-0.00654079	0.0164459	0.69084	1
Crohn's disease	12	HDIFF	MR Egger	112	0.00146164	0.00360125	0.685626	1		Crohn's disease	12	AD	MR Egger	113	-0.00913503	0.044679	0.838369	1
Crohn's disease	12	HDIFF	Simple mode	112	-0.00449604	0.00485091	0.356018	1		Crohn's disease	12	AD	Simple mode	113	-0.0480167	0.0520571	0.35831	1
Crohn's disease	12	HDIFF	Weighted median	112	-0.000560075	0.00175466	0.74958	1		Crohn's disease	12	AD	Weighted median	113	-0.00710005	0.0203714	0.727441	1
Crohn's disease	12	HDIFF	Weighted mode	112	9.7e-05	0.00325863	0.976309	1		Crohn's disease	12	AD	Weighted mode	113	-0.00272016	0.0295498	0.92682	1
Schizophrenia	22	HDIFF	Inverse variance weighted	72	0.00447216	0.00402713	0.266781	1		Schizophrenia	22	AD	Inverse variance weighted	73	0.0344601	0.0282648	0.222772	1
Schizophrenia	22	HDIFF	MR Egger	72	0.027219	0.0144235	0.0632891	1		Schizophrenia	22	AD	MR Egger	73	0.177695	0.111469	0.115352	1
Schizophrenia	22	HDIFF	Simple mode	72	0.0153175	0.00964457	0.116685	1		Schizophrenia	22	AD	Simple mode	73	0.0805215	0.0937424	0.39321	1
Schizophrenia	22	HDIFF	Weighted median	72	0.00797456	0.00398716	0.0454936	1		Schizophrenia	22	AD	Weighted median	73	0.0567913	0.0368826	0.123613	1
Schizophrenia	22	HDIFF	Weighted mode	72	0.0163624	0.00884338	0.0684387	1		Schizophrenia	22	AD	Weighted mode	73	0.0840803	0.0861418	0.332299	1
Type 2 diabetes	23	HDIFF	Inverse variance weighted	25	0.00405247	0.0040188	0.313273	1		Type 2 diabetes	23	AD	Inverse variance weighted	25	0.0199007	0.0494275	0.687225	1
Type 2 diabetes	23	HDIFF	MR Egger	25	0.012413	0.0157176	0.437742	1		Type 2 diabetes	23	AD	MR Egger	25	0.0545005	0.197125	0.784651	1
Type 2 diabetes	23	HDIFF	Simple mode	25	-0.00731849	0.010931	0.509556	1		Type 2 diabetes	23	AD	Simple mode	25	0.155455	0.0943478	0.11245	1
Type 2 diabetes	23	HDIFF	Weighted median	25	0.00557263	0.00489166	0.254616	1		Type 2 diabetes	23	AD	Weighted median	25	0.0859437	0.0509527	0.0916542	1
Type 2 diabetes	23	HDIFF	Weighted mode	25	0.0148523	0.0114393	0.206503	1		Type 2 diabetes	23	AD	Weighted mode	25	0.151943	0.0819496	0.0760535	1
Type 2 diabetes	24	HDIFF	Inverse variance weighted	36	-0.000132765	0.00391252	0.97293	1		Type 2 diabetes	24	AD	Inverse variance weighted	36	0.0156697	0.0318629	0.62287	1
Type 2 diabetes	24	HDIFF	MR Egger	36	-0.00393618	0.0095112	0.681586	1		Type 2 diabetes	24	AD	MR Egger	36	-0.00484685	0.0767822	0.950037	1
Type 2 diabetes	24	HDIFF	Simple mode	36	0.0104143	0.0093761	0.274257	1		Type 2 diabetes	24	AD	Simple mode	36	0.109272	0.0900859	0.233261	1
Type 2 diabetes	24	HDIFF	Weighted median	36	-1.14e-05	0.00385702	0.997644	1		Type 2 diabetes	24	AD	Weighted median	36	0.00418097	0.0398612	0.916465	1
Type 2 diabetes	24	HDIFF	Weighted mode	36	0.00285869	0.00444379	0.524223	1		Type 2 diabetes	24	AD	Weighted mode	36	0.00702397	0.0435676	0.872847	1
Type 2 diabetes	25	HDIFF	Inverse variance weighted	20	0.00488274	0.00408848	0.232373	1		Type 2 diabetes	25	AD	Inverse variance weighted	20	0.00256281	0.0526759	0.961196	1
Type 2 diabetes	25	HDIFF	MR Egger	20	-0.00865928	0.0137275	0.5361	1		Type 2 diabetes	25	AD	MR Egger	20	0.1083	0.184282	0.564043	1
Type 2 diabetes	25	HDIFF	Simple mode	20	0.00810543	0.00878374	0.367694	1		Type 2 diabetes	25	AD	Simple mode	20	-0.133964	0.118787	0.273459	1
Type 2 diabetes	25	HDIFF	Weighted median	20	0.00908218	0.00464318	0.050462	1		Type 2 diabetes	25	AD	Weighted median	20	-0.0339901	0.0551026	0.537332	1
Type 2 diabetes	25	HDIFF	Weighted mode	20	0.010618	0.00906027	0.255713	1		Type 2 diabetes	25	AD	Weighted mode	20	-0.123608	0.114676	0.294579	1
Type 2 diabetes	26	HDIFF	Inverse variance weighted	10	0.00138515	0.00832399	0.867838	1		Type 2 diabetes	26	AD	Inverse variance weighted	10	0.0294708	0.0574618	0.608038	1
Type 2 diabetes	26	HDIFF	MR Egger	10	0.018317	0.0491442	0.719038	1		Type 2 diabetes	26	AD	MR Egger	10	-0.0713931	0.338048	0.838018	1
Type 2 diabetes	26	HDIFF	Simple mode	10	0.0102435	0.00627367	0.136949	1		Type 2 diabetes	26	AD	Simple mode	10	0.155876	0.0851568	0.100422	1
Type 2 diabetes	26	HDIFF	Weighted median	10	0.0114753	0.00461842	0.0129667	1		Type 2 diabetes	26	AD	Weighted median	10	0.0622395	0.0551781	0.259331	1
Type 2 diabetes	26	HDIFF	Weighted mode	10	0.0116731	0.00592607	0.0803684	1		Type 2 diabetes	26	AD	Weighted mode	10	0.15232	0.083634	0.101897	1
Birth weight	27	HDIFF	Inverse variance weighted	4	0.00860422	0.0151513	0.570112	1		Birth weight	27	AD	Inverse variance weighted	4	-0.113238	0.160543	0.480596	1
Birth weight	27	HDIFF	MR Egger	4	0.0766209	0.0888117	0.479213	1		Birth weight	27	AD	MR Egger	4	-0.140645	1.07735	0.90808	1
Birth weight	27	HDIFF	Simple mode	4	-0.017513	0.0260601	0.549694	1		Birth weight	27	AD	Simple mode	4	-0.255681	0.193197	0.277514	1
Birth weight	27	HDIFF	Weighted median	4	0.00884812	0.0143789	0.538322	1		Birth weight	27	AD	Weighted median	4	-0.213207	0.147943	0.149544	1
Birth weight	27	HDIFF	Weighted mode	4	0.0205699	0.0170264	0.31355	1		Birth weight	27	AD	Weighted mode	4	-0.225547	0.168166	0.272352	1
Crohn's disease	30	HDIFF	Inverse variance weighted	44	-0.00133437	0.00132834	0.31512	1		Crohn's disease	30	AD	Inverse variance weighted	45	-0.0159005	0.0169339	0.347746	1
Crohn's disease	30	HDIFF	MR Egger	44	-0.0051369	0.00299554	0.0937436	1		Crohn's disease	30	AD	MR Egger	45	-0.0321239	0.0395114	0.420681	1
Crohn's disease	30	HDIFF	Simple mode	44	-0.0016511	0.00332879	0.622415	1		Crohn's disease	30	AD	Simple mode	45	-0.0563758	0.0343014	0.107399	1
Crohn's disease	30	HDIFF	Weighted median	44	-0.00274732	0.0018457	0.13662	1		Crohn's disease	30	AD	Weighted median	45	-0.0265956	0.0181949	0.143823	1
Crohn's disease	30	HDIFF	Weighted mode	44	-0.00222483	0.00223445	0.324968	1		Crohn's disease	30	AD	Weighted mode	45	-0.0342677	0.0228423	0.140708	1
Inflammatory bowel disease	31	HDIFF	Inverse variance weighted	55	-0.00226647	0.0019876	0.254158	1		Inflammatory bowel disease	31	AD	Inverse variance weighted	56	-0.000531443	0.0203301	0.979145	1
Inflammatory bowel disease	31	HDIFF	MR Egger	55	-0.00369495	0.00545795	0.501359	1		Inflammatory bowel disease	31	AD	MR Egger	56	0.0072746	0.0569981	0.898917	1
Inflammatory bowel disease	31	HDIFF	Simple mode	55	-0.00348084	0.00511051	0.49871	1		Inflammatory bowel disease	31	AD	Simple mode	56	-0.0718515	0.0531741	0.182147	1
Inflammatory bowel disease	31	HDIFF	Weighted median	55	-0.00372983	0.00226369	0.0994191	1		Inflammatory bowel disease	31	AD	Weighted median	56	-0.032337	0.0237696	0.173692	1
Inflammatory bowel disease	31	HDIFF	Weighted mode	55	-0.0039116	0.00317671	0.223532	1		Inflammatory bowel disease	31	AD	Weighted mode	56	-0.0545383	0.0365713	0.1416	1
Ulcerative colitis	32	HDIFF	Inverse variance weighted	32	-0.00248142	0.00208851	0.234782	1		Ulcerative colitis	32	AD	Inverse variance weighted	33	0.0293303	0.0244118	0.229565	1
Ulcerative colitis	32	HDIFF	MR Egger	32	-0.0120907	0.00552176	0.0364633	1		Ulcerative colitis	32	AD	MR Egger	33	0.128146	0.0656285	0.0599478	1
Ulcerative colitis	32	HDIFF	Simple mode	32	-0.00264499	0.00443038	0.554835	1		Ulcerative colitis	32	AD	Simple mode	33	-0.0389779	0.0516788	0.456224	1
Ulcerative colitis	32	HDIFF	Weighted median	32	-0.00446183	0.00210806	0.0342972	1		Ulcerative colitis	32	AD	Weighted median	33	-0.0143046	0.0257455	0.578474	1
Ulcerative colitis	32	HDIFF	Weighted mode	32	-0.00630744	0.00270929	0.026606	1		Ulcerative colitis	32	AD	Weighted mode	33	-0.0448753	0.0809698	0.583279	1
Asthma	44	HDIFF	Inverse variance weighted	8	-0.00458425	0.00500953	0.360136	1		Asthma	44	AD	Inverse variance weighted	8	-0.0537849	0.0595956	0.366793	1
Asthma	44	HDIFF	MR Egger	8	-0.0709003	0.0229102	0.0212596	1		Asthma	44	AD	MR Egger	8	-0.350429	0.403031	0.418003	1
Asthma	44	HDIFF	Simple mode	8	0.0108685	0.0120322	0.396396	1		Asthma	44	AD	Simple mode	8	0.0214291	0.0897659	0.818159	1
Asthma	44	HDIFF	Weighted median	8	-0.00918528	0.00515139	0.0745752	1		Asthma	44	AD	Weighted median	8	-0.0220003	0.0575409	0.702208	1
Asthma	44	HDIFF	Weighted mode	8	-0.0148522	0.00686528	0.0672721	1		Asthma	44	AD	Weighted mode	8	-0.00949953	0.0968151	0.924587	1
Hip circumference	48	HDIFF	Inverse variance weighted	47	-0.00738969	0.00923586	0.423648	1		Hip circumference	48	AD	Inverse variance weighted	47	-0.273068	0.108444	0.0118009	1
Hip circumference	48	HDIFF	MR Egger	47	-0.0396934	0.0342553	0.25267	1		Hip circumference	48	AD	MR Egger	47	-0.297151	0.406075	0.468106	1
Hip circumference	48	HDIFF	Simple mode	47	-0.00154315	0.0224478	0.945492	1		Hip circumference	48	AD	Simple mode	47	-0.461207	0.263892	0.0871864	1
Hip circumference	48	HDIFF	Weighted median	47	-0.0113155	0.0115543	0.327413	1		Hip circumference	48	AD	Weighted median	47	-0.391589	0.127666	0.00216014	1
Hip circumference	48	HDIFF	Weighted mode	47	-0.0114349	0.0178855	0.525775	1		Hip circumference	48	AD	Weighted mode	47	-0.496028	0.216559	0.0266254	1
Hip circumference	49	HDIFF	Inverse variance weighted	52	-0.0212481	0.00940532	0.0238733	1		Hip circumference	49	AD	Inverse variance weighted	52	-0.22232	0.0990215	0.0247573	1
Hip circumference	49	HDIFF	MR Egger	52	-0.0919697	0.0266984	0.00116589	1		Hip circumference	49	AD	MR Egger	52	-0.127131	0.301817	0.675401	1
Hip circumference	49	HDIFF	Simple mode	52	-0.00322263	0.0237993	0.892822	1		Hip circumference	49	AD	Simple mode	52	-0.312149	0.243497	0.205661	1
Hip circumference	49	HDIFF	Weighted median	52	-0.0157878	0.0107486	0.141879	1		Hip circumference	49	AD	Weighted median	52	-0.205502	0.121245	0.0900895	1
Hip circumference	49	HDIFF	Weighted mode	52	-0.0105631	0.0292044	0.719074	1		Hip circumference	49	AD	Weighted mode	52	-0.186583	0.178365	0.300459	1
Hip circumference	50	HDIFF	Inverse variance weighted	22	-0.0087731	0.00882898	0.320383	1		Hip circumference	50	AD	Inverse variance weighted	22	-0.112081	0.110039	0.308411	1
Hip circumference	50	HDIFF	MR Egger	22	-0.0258199	0.032749	0.439698	1		Hip circumference	50	AD	MR Egger	22	-0.148392	0.417169	0.725781	1
Hip circumference	50	HDIFF	Simple mode	22	-0.0182872	0.0211136	0.396206	1		Hip circumference	50	AD	Simple mode	22	-0.24052	0.290403	0.416855	1
Hip circumference	50	HDIFF	Weighted median	22	-0.0131589	0.0121006	0.276836	1		Hip circumference	50	AD	Weighted median	22	-0.175835	0.140183	0.209725	1
Hip circumference	50	HDIFF	Weighted mode	22	-0.0182872	0.0195133	0.359328	1		Hip circumference	50	AD	Weighted mode	22	-0.286758	0.26105	0.28443	1
Hip circumference	51	HDIFF	Inverse variance weighted	16	-0.00598363	0.0107771	0.578746	1		Hip circumference	51	AD	Inverse variance weighted	16	-0.294981	0.130101	0.023371	1
Hip circumference	51	HDIFF	MR Egger	16	-0.0695451	0.0378242	0.0872739	1		Hip circumference	51	AD	MR Egger	16	-0.117831	0.46729	0.804583	1
Hip circumference	51	HDIFF	Simple mode	16	-0.0228	0.0236009	0.349331	1		Hip circumference	51	AD	Simple mode	16	0.042684	0.327933	0.898169	1
Hip circumference	51	HDIFF	Weighted median	16	-0.0152676	0.0144839	0.291833	1		Hip circumference	51	AD	Weighted median	16	-0.236949	0.166765	0.15536	1
Hip circumference	51	HDIFF	Weighted mode	16	-0.0245561	0.0206054	0.251881	1		Hip circumference	51	AD	Weighted mode	16	-0.49476	0.293851	0.112928	1
Hip circumference	52	HDIFF	Inverse variance weighted	18	-0.0232227	0.0100355	0.0206647	1		Hip circumference	52	AD	Inverse variance weighted	18	-0.186272	0.115558	0.106976	1
Hip circumference	52	HDIFF	MR Egger	18	-0.036273	0.0613956	0.562903	1		Hip circumference	52	AD	MR Egger	18	-0.988694	0.675425	0.162615	1
Hip circumference	52	HDIFF	Simple mode	18	-0.0099395	0.0264014	0.711221	1		Hip circumference	52	AD	Simple mode	18	-0.37737	0.280315	0.195904	1
Hip circumference	52	HDIFF	Weighted median	18	-0.0119187	0.0139112	0.391574	1		Hip circumference	52	AD	Weighted median	18	-0.262255	0.155321	0.0913225	1
Hip circumference	52	HDIFF	Weighted mode	18	-0.00939615	0.0227726	0.685051	1		Hip circumference	52	AD	Weighted mode	18	-0.421671	0.226193	0.0796555	1
Hip circumference	53	HDIFF	Inverse variance weighted	15	-0.0188445	0.010075	0.0614241	1		Hip circumference	53	AD	Inverse variance weighted	15	-0.197799	0.132905	0.136678	1
Hip circumference	53	HDIFF	MR Egger	15	-0.0189858	0.0643998	0.772793	1		Hip circumference	53	AD	MR Egger	15	-0.701682	0.840165	0.418706	1
Hip circumference	53	HDIFF	Simple mode	15	-0.00530638	0.0247461	0.833301	1		Hip circumference	53	AD	Simple mode	15	-0.443055	0.288585	0.147005	1
Hip circumference	53	HDIFF	Weighted median	15	-0.0119491	0.0138919	0.389706	1		Hip circumference	53	AD	Weighted median	15	-0.39435	0.152851	0.00988115	1
Hip circumference	53	HDIFF	Weighted mode	15	-0.00530638	0.0229526	0.820513	1		Hip circumference	53	AD	Weighted mode	15	-0.455051	0.269186	0.113071	1
Hip circumference	54	HDIFF	Inverse variance weighted	70	0.0147359	0.0076417	0.0538121	1		Hip circumference	54	AD	Inverse variance weighted	70	-0.176699	0.0786783	0.0247146	1
Hip circumference	54	HDIFF	MR Egger	70	-0.024683	0.028992	0.39755	1		Hip circumference	54	AD	MR Egger	70	0.230111	0.302408	0.449331	1
Hip circumference	54	HDIFF	Simple mode	70	0.0134421	0.0196507	0.496233	1		Hip circumference	54	AD	Simple mode	70	-0.137572	0.253832	0.589577	1
Hip circumference	54	HDIFF	Weighted median	70	0.0138979	0.00969365	0.151653	1		Hip circumference	54	AD	Weighted median	70	-0.159348	0.100751	0.113742	1
Hip circumference	54	HDIFF	Weighted mode	70	0.0134421	0.0194946	0.492802	1		Hip circumference	54	AD	Weighted mode	70	-0.156518	0.250383	0.533958	1
Hip circumference	55	HDIFF	Inverse variance weighted	69	0.0093598	0.00757502	0.216602	1		Hip circumference	55	AD	Inverse variance weighted	69	-0.157632	0.0770023	0.0406476	1
Hip circumference	55	HDIFF	MR Egger	69	-0.00567073	0.0280142	0.840199	1		Hip circumference	55	AD	MR Egger	69	0.0363208	0.287635	0.899893	1
Hip circumference	55	HDIFF	Simple mode	69	0.0140571	0.0230543	0.544068	1		Hip circumference	55	AD	Simple mode	69	0.0389311	0.253677	0.878485	1
Hip circumference	55	HDIFF	Weighted median	69	0.00583669	0.0086792	0.501271	1		Hip circumference	55	AD	Weighted median	69	-0.0797885	0.0991102	0.420792	1
Hip circumference	55	HDIFF	Weighted mode	69	0.00839995	0.0192616	0.664146	1		Hip circumference	55	AD	Weighted mode	69	-0.000408674	0.239744	0.998645	1
Hip circumference	56	HDIFF	Inverse variance weighted	38	0.0122186	0.00909643	0.179198	1		Hip circumference	56	AD	Inverse variance weighted	38	-0.121166	0.0851326	0.15466	1
Hip circumference	56	HDIFF	MR Egger	38	-0.0255097	0.0380338	0.506685	1		Hip circumference	56	AD	MR Egger	38	-0.161525	0.36666	0.662187	1
Hip circumference	56	HDIFF	Simple mode	38	-0.00385861	0.0210732	0.855715	1		Hip circumference	56	AD	Simple mode	38	0.00247031	0.285335	0.993139	1
Hip circumference	56	HDIFF	Weighted median	38	0.00445352	0.010378	0.66783	1		Hip circumference	56	AD	Weighted median	38	-0.0760513	0.113961	0.504553	1
Hip circumference	56	HDIFF	Weighted mode	38	-0.00305106	0.019007	0.873343	1		Hip circumference	56	AD	Weighted mode	38	-0.018476	0.337209	0.9566	1
Hip circumference	57	HDIFF	Inverse variance weighted	36	0.0141177	0.00970239	0.145648	1		Hip circumference	57	AD	Inverse variance weighted	36	-0.108973	0.0924182	0.238348	1
Hip circumference	57	HDIFF	MR Egger	36	-0.0302887	0.0414724	0.470189	1		Hip circumference	57	AD	MR Egger	36	0.0161391	0.409331	0.96878	1
Hip circumference	57	HDIFF	Simple mode	36	0.0027737	0.0206647	0.893995	1		Hip circumference	57	AD	Simple mode	36	-0.0038938	0.282767	0.989091	1
Hip circumference	57	HDIFF	Weighted median	36	0.00597281	0.0100578	0.552614	1		Hip circumference	57	AD	Weighted median	36	-0.0762325	0.11613	0.51154	1
Hip circumference	57	HDIFF	Weighted mode	36	0.00613721	0.017036	0.720826	1		Hip circumference	57	AD	Weighted mode	36	-0.170841	0.33541	0.613704	1
Hip circumference	58	HDIFF	Inverse variance weighted	30	0.00503244	0.00898403	0.575374	1		Hip circumference	58	AD	Inverse variance weighted	30	-0.101002	0.0852269	0.23598	1
Hip circumference	58	HDIFF	MR Egger	30	-0.0436585	0.0420386	0.307907	1		Hip circumference	58	AD	MR Egger	30	-0.50641	0.39921	0.215054	1
Hip circumference	58	HDIFF	Simple mode	30	0.0164298	0.0226863	0.474734	1		Hip circumference	58	AD	Simple mode	30	0.0576934	0.245978	0.816209	1
Hip circumference	58	HDIFF	Weighted median	30	0.00484268	0.0107117	0.651203	1		Hip circumference	58	AD	Weighted median	30	-0.0546357	0.108906	0.615893	1
Hip circumference	58	HDIFF	Weighted mode	30	0.0135108	0.0199537	0.503703	1		Hip circumference	58	AD	Weighted mode	30	0.0850372	0.213723	0.693629	1
Hip circumference	59	HDIFF	Inverse variance weighted	30	0.00159982	0.00897494	0.858524	1		Hip circumference	59	AD	Inverse variance weighted	30	-0.0933964	0.0879655	0.288355	1
Hip circumference	59	HDIFF	MR Egger	30	-0.0317821	0.0414264	0.449387	1		Hip circumference	59	AD	MR Egger	30	-0.40986	0.406836	0.322355	1
Hip circumference	59	HDIFF	Simple mode	30	0.0163085	0.0220396	0.465271	1		Hip circumference	59	AD	Simple mode	30	0.0656628	0.24509	0.790663	1
Hip circumference	59	HDIFF	Weighted median	30	0.00390289	0.01056	0.711688	1		Hip circumference	59	AD	Weighted median	30	-0.0952476	0.106358	0.3705	1
Hip circumference	59	HDIFF	Weighted mode	30	0.0111768	0.017588	0.530099	1		Hip circumference	59	AD	Weighted mode	30	0.0974952	0.204699	0.63744	1
Waist circumference	60	HDIFF	Inverse variance weighted	44	-0.0151264	0.0121733	0.214019	1		Waist circumference	60	AD	Inverse variance weighted	44	-0.0964415	0.106365	0.364565	1
Waist circumference	60	HDIFF	MR Egger	44	-0.126355	0.0275105	3.94e-05	0.074663		Waist circumference	60	AD	MR Egger	44	-0.115734	0.289271	0.691118	1
Waist circumference	60	HDIFF	Simple mode	44	-0.00852808	0.0281914	0.763725	1		Waist circumference	60	AD	Simple mode	44	-0.0265381	0.282601	0.92562	1
Waist circumference	60	HDIFF	Weighted median	44	-0.0136007	0.0132739	0.305541	1		Waist circumference	60	AD	Weighted median	44	-0.00580638	0.144971	0.968052	1
Waist circumference	60	HDIFF	Weighted mode	44	-0.0149317	0.0400742	0.711275	1		Waist circumference	60	AD	Weighted mode	44	-0.0133708	0.182428	0.941912	1
Waist circumference	61	HDIFF	Inverse variance weighted	39	-0.00360327	0.0104498	0.730231	1		Waist circumference	61	AD	Inverse variance weighted	39	-0.159401	0.118523	0.178658	1
Waist circumference	61	HDIFF	MR Egger	39	-0.0765487	0.0349108	0.034694	1		Waist circumference	61	AD	MR Egger	39	-0.678793	0.409594	0.105929	1
Waist circumference	61	HDIFF	Simple mode	39	-0.00404999	0.0262277	0.878099	1		Waist circumference	61	AD	Simple mode	39	0.102785	0.344294	0.766919	1
Waist circumference	61	HDIFF	Weighted median	39	-0.0120327	0.0129748	0.353724	1		Waist circumference	61	AD	Weighted median	39	-0.188286	0.146794	0.199615	1
Waist circumference	61	HDIFF	Weighted mode	39	-0.016917	0.0194575	0.390067	1		Waist circumference	61	AD	Weighted mode	39	-0.450752	0.263841	0.0957159	1
Waist circumference	62	HDIFF	Inverse variance weighted	18	-0.0111318	0.0104027	0.284581	1		Waist circumference	62	AD	Inverse variance weighted	18	-0.113848	0.150029	0.447948	1
Waist circumference	62	HDIFF	MR Egger	18	-0.0532049	0.0370503	0.170261	1		Waist circumference	62	AD	MR Egger	18	-0.439673	0.539296	0.426886	1
Waist circumference	62	HDIFF	Simple mode	18	-0.0280198	0.0233694	0.246976	1		Waist circumference	62	AD	Simple mode	18	0.108566	0.354061	0.762848	1
Waist circumference	62	HDIFF	Weighted median	18	-0.0143269	0.0138927	0.302421	1		Waist circumference	62	AD	Weighted median	18	-0.173433	0.159294	0.276261	1
Waist circumference	62	HDIFF	Weighted mode	18	-0.02631	0.0204896	0.216345	1		Waist circumference	62	AD	Weighted mode	18	-0.242805	0.256907	0.357844	1
Waist circumference	63	HDIFF	Inverse variance weighted	16	-0.00598363	0.0107771	0.578746	1		Waist circumference	63	AD	Inverse variance weighted	16	-0.294981	0.130101	0.023371	1
Waist circumference	63	HDIFF	MR Egger	16	-0.0695451	0.0378242	0.0872739	1		Waist circumference	63	AD	MR Egger	16	-0.117831	0.46729	0.804583	1
Waist circumference	63	HDIFF	Simple mode	16	-0.0228	0.0228751	0.334709	1		Waist circumference	63	AD	Simple mode	16	0.042684	0.338646	0.901372	1
Waist circumference	63	HDIFF	Weighted median	16	-0.0152676	0.0152315	0.316164	1		Waist circumference	63	AD	Weighted median	16	-0.236949	0.170873	0.165534	1
Waist circumference	63	HDIFF	Weighted mode	16	-0.0245561	0.020886	0.25803	1		Waist circumference	63	AD	Weighted mode	16	-0.49476	0.25663	0.0730175	1
Waist circumference	64	HDIFF	Inverse variance weighted	14	-0.0243972	0.0206819	0.238143	1		Waist circumference	64	AD	Inverse variance weighted	14	-0.264911	0.144541	0.0668361	1
Waist circumference	64	HDIFF	MR Egger	14	-0.155513	0.0605279	0.0245779	1		Waist circumference	64	AD	MR Egger	14	0.243612	0.478452	0.619868	1
Waist circumference	64	HDIFF	Simple mode	14	-0.00720291	0.0264197	0.789417	1		Waist circumference	64	AD	Simple mode	14	-0.235075	0.231257	0.327933	1
Waist circumference	64	HDIFF	Weighted median	14	-0.0112472	0.0166083	0.498275	1		Waist circumference	64	AD	Weighted median	14	-0.154699	0.154068	0.315331	1
Waist circumference	64	HDIFF	Weighted mode	14	-0.00720291	0.0465126	0.879311	1		Waist circumference	64	AD	Weighted mode	14	-0.0721851	0.191948	0.712934	1
Waist circumference	65	HDIFF	Inverse variance weighted	13	-0.0342834	0.016619	0.0391215	1		Waist circumference	65	AD	Inverse variance weighted	13	-0.291908	0.155255	0.0600832	1
Waist circumference	65	HDIFF	MR Egger	13	-0.15598	0.0433555	0.00418683	1		Waist circumference	65	AD	MR Egger	13	0.463879	0.482771	0.357264	1
Waist circumference	65	HDIFF	Simple mode	13	-0.0165431	0.0290752	0.579866	1		Waist circumference	65	AD	Simple mode	13	-0.208709	0.248237	0.416919	1
Waist circumference	65	HDIFF	Weighted median	13	-0.0295196	0.0173743	0.089311	1		Waist circumference	65	AD	Weighted median	13	-0.0514737	0.149843	0.73121	1
Waist circumference	65	HDIFF	Weighted mode	13	-0.0145906	0.0372248	0.70196	1		Waist circumference	65	AD	Weighted mode	13	-0.076608	0.173449	0.666579	1
Waist circumference	66	HDIFF	Inverse variance weighted	60	0.0134105	0.0112244	0.23218	1		Waist circumference	66	AD	Inverse variance weighted	60	-0.0211265	0.0837956	0.800949	1
Waist circumference	66	HDIFF	MR Egger	60	0.0194843	0.0459862	0.673352	1		Waist circumference	66	AD	MR Egger	60	-0.468677	0.342679	0.176687	1
Waist circumference	66	HDIFF	Simple mode	60	0.00297668	0.029	0.918593	1		Waist circumference	66	AD	Simple mode	60	0.275559	0.301799	0.364931	1
Waist circumference	66	HDIFF	Weighted median	60	0.0115471	0.0120167	0.336592	1		Waist circumference	66	AD	Weighted median	60	0.0634794	0.122791	0.605176	1
Waist circumference	66	HDIFF	Weighted mode	60	0.0155259	0.0222823	0.488674	1		Waist circumference	66	AD	Weighted mode	60	0.245398	0.299323	0.415606	1
Waist circumference	67	HDIFF	Inverse variance weighted	61	0.0131535	0.0106287	0.215887	1		Waist circumference	67	AD	Inverse variance weighted	61	0.0360843	0.0845314	0.669471	1
Waist circumference	67	HDIFF	MR Egger	61	0.0175863	0.0450613	0.697739	1		Waist circumference	67	AD	MR Egger	61	-0.241707	0.362047	0.506984	1
Waist circumference	67	HDIFF	Simple mode	61	0.0176465	0.0285574	0.538959	1		Waist circumference	67	AD	Simple mode	61	0.263308	0.312375	0.402619	1
Waist circumference	67	HDIFF	Weighted median	61	0.0135256	0.0120554	0.261882	1		Waist circumference	67	AD	Weighted median	61	0.0999533	0.123818	0.419516	1
Waist circumference	67	HDIFF	Weighted mode	61	0.0243747	0.0247808	0.329256	1		Waist circumference	67	AD	Weighted mode	61	0.244018	0.277088	0.382022	1
Waist circumference	68	HDIFF	Inverse variance weighted	24	0.0169184	0.0142473	0.235039	1		Waist circumference	68	AD	Inverse variance weighted	24	-0.0755142	0.105946	0.475995	1
Waist circumference	68	HDIFF	MR Egger	24	-0.0606545	0.0602553	0.325059	1		Waist circumference	68	AD	MR Egger	24	0.0635387	0.475019	0.894808	1
Waist circumference	68	HDIFF	Simple mode	24	0.0499709	0.0272939	0.0801115	1		Waist circumference	68	AD	Simple mode	24	-0.279974	0.272981	0.315739	1
Waist circumference	68	HDIFF	Weighted median	24	0.00656699	0.0143312	0.646788	1		Waist circumference	68	AD	Weighted median	24	-0.213336	0.150329	0.155862	1
Waist circumference	68	HDIFF	Weighted mode	24	-0.00653888	0.0201061	0.747955	1		Waist circumference	68	AD	Weighted mode	24	-0.266936	0.241761	0.280954	1
Waist circumference	69	HDIFF	Inverse variance weighted	21	0.0169479	0.0140617	0.228105	1		Waist circumference	69	AD	Inverse variance weighted	21	0.0496995	0.117451	0.672185	1
Waist circumference	69	HDIFF	MR Egger	21	-0.0823115	0.0615075	0.196616	1		Waist circumference	69	AD	MR Egger	21	0.155025	0.562523	0.785838	1
Waist circumference	69	HDIFF	Simple mode	21	0.0397414	0.0265091	0.149452	1		Waist circumference	69	AD	Simple mode	21	-0.169011	0.328473	0.612517	1
Waist circumference	69	HDIFF	Weighted median	21	0.006646	0.0145224	0.647213	1		Waist circumference	69	AD	Weighted median	21	-0.0688528	0.149593	0.645324	1
Waist circumference	69	HDIFF	Weighted mode	21	-0.00495157	0.019475	0.801896	1		Waist circumference	69	AD	Weighted mode	21	-0.212481	0.284691	0.464136	1
Waist circumference	70	HDIFF	Inverse variance weighted	20	-0.00228316	0.0138399	0.868968	1		Waist circumference	70	AD	Inverse variance weighted	20	0.128537	0.107692	0.232651	1
Waist circumference	70	HDIFF	MR Egger	20	0.116108	0.0740946	0.134522	1		Waist circumference	70	AD	MR Egger	20	-0.46124	0.593963	0.447511	1
Waist circumference	70	HDIFF	Simple mode	20	0.00854524	0.0215245	0.695791	1		Waist circumference	70	AD	Simple mode	20	0.190401	0.290961	0.520707	1
Waist circumference	70	HDIFF	Weighted median	20	0.0127768	0.0144388	0.376215	1		Waist circumference	70	AD	Weighted median	20	0.120747	0.147718	0.413689	1
Waist circumference	70	HDIFF	Weighted mode	20	0.00780417	0.019374	0.69158	1		Waist circumference	70	AD	Weighted mode	20	0.124429	0.238505	0.607904	1
Waist circumference	71	HDIFF	Inverse variance weighted	25	0.00698799	0.0108856	0.520905	1		Waist circumference	71	AD	Inverse variance weighted	25	0.0920208	0.0986564	0.350954	1
Waist circumference	71	HDIFF	MR Egger	25	0.0204288	0.0602594	0.737675	1		Waist circumference	71	AD	MR Egger	25	-0.312355	0.533214	0.563717	1
Waist circumference	71	HDIFF	Simple mode	25	0.0113626	0.0209463	0.5925	1		Waist circumference	71	AD	Simple mode	25	0.119141	0.259206	0.649911	1
Waist circumference	71	HDIFF	Weighted median	25	0.0137272	0.012108	0.256904	1		Waist circumference	71	AD	Weighted median	25	0.120368	0.131651	0.360564	1
Waist circumference	71	HDIFF	Weighted mode	25	0.0113626	0.0195573	0.566664	1		Waist circumference	71	AD	Weighted mode	25	0.0987537	0.240325	0.684779	1
Waist-to-hip ratio	72	HDIFF	Inverse variance weighted	29	-0.0132786	0.0168593	0.430921	1		Waist-to-hip ratio	72	AD	Inverse variance weighted	29	-0.111514	0.123791	0.367681	1
Waist-to-hip ratio	72	HDIFF	MR Egger	29	-0.262199	0.0582257	0.000115708	0.219267		Waist-to-hip ratio	72	AD	MR Egger	29	-0.16096	0.55736	0.774947	1
Waist-to-hip ratio	72	HDIFF	Simple mode	29	-0.0197683	0.0279459	0.485177	1		Waist-to-hip ratio	72	AD	Simple mode	29	-0.126086	0.339269	0.71296	1
Waist-to-hip ratio	72	HDIFF	Weighted median	29	-0.00924013	0.0169054	0.584668	1		Waist-to-hip ratio	72	AD	Weighted median	29	0.0490632	0.175954	0.780366	1
Waist-to-hip ratio	72	HDIFF	Weighted mode	29	-0.0137258	0.0277108	0.624239	1		Waist-to-hip ratio	72	AD	Weighted mode	29	-0.0288229	0.301533	0.924529	1
Waist-to-hip ratio	73	HDIFF	Inverse variance weighted	28	-0.0145092	0.0141309	0.304526	1		Waist-to-hip ratio	73	AD	Inverse variance weighted	28	0.016228	0.134553	0.904002	1
Waist-to-hip ratio	73	HDIFF	MR Egger	28	-0.242459	0.050709	5.98e-05	0.113321		Waist-to-hip ratio	73	AD	MR Egger	28	-0.295036	0.62486	0.640749	1
Waist-to-hip ratio	73	HDIFF	Simple mode	28	0.000362984	0.031268	0.990823	1		Waist-to-hip ratio	73	AD	Simple mode	28	-0.0143496	0.372331	0.969541	1
Waist-to-hip ratio	73	HDIFF	Weighted median	28	-0.00161764	0.0162612	0.920758	1		Waist-to-hip ratio	73	AD	Weighted median	28	-0.0085811	0.181426	0.962276	1
Waist-to-hip ratio	73	HDIFF	Weighted mode	28	-0.00389183	0.0286932	0.893115	1		Waist-to-hip ratio	73	AD	Weighted mode	28	-0.0454942	0.305695	0.8828	1
Waist-to-hip ratio	74	HDIFF	Inverse variance weighted	20	-0.00358157	0.0120909	0.767062	1		Waist-to-hip ratio	74	AD	Inverse variance weighted	20	-0.0152819	0.113267	0.892675	1
Waist-to-hip ratio	74	HDIFF	MR Egger	20	-0.0731583	0.0603482	0.241082	1		Waist-to-hip ratio	74	AD	MR Egger	20	0.48539	0.574955	0.409625	1
Waist-to-hip ratio	74	HDIFF	Simple mode	20	-0.000306171	0.0230314	0.989532	1		Waist-to-hip ratio	74	AD	Simple mode	20	-0.232947	0.299286	0.445953	1
Waist-to-hip ratio	74	HDIFF	Weighted median	20	-5.13e-05	0.0139986	0.997077	1		Waist-to-hip ratio	74	AD	Weighted median	20	-0.106681	0.146535	0.466602	1
Waist-to-hip ratio	74	HDIFF	Weighted mode	20	0.00051314	0.0189503	0.97868	1		Waist-to-hip ratio	74	AD	Weighted mode	20	-0.294647	0.278934	0.304064	1
Waist-to-hip ratio	75	HDIFF	Inverse variance weighted	22	-0.0119909	0.0143837	0.404481	1		Waist-to-hip ratio	75	AD	Inverse variance weighted	22	0.0865933	0.10314	0.401148	1
Waist-to-hip ratio	75	HDIFF	MR Egger	22	-0.0601688	0.0758672	0.437039	1		Waist-to-hip ratio	75	AD	MR Egger	22	0.407351	0.546258	0.464516	1
Waist-to-hip ratio	75	HDIFF	Simple mode	22	-0.00537429	0.0200322	0.791099	1		Waist-to-hip ratio	75	AD	Simple mode	22	-0.0381716	0.267639	0.887947	1
Waist-to-hip ratio	75	HDIFF	Weighted median	22	0.00036857	0.012313	0.97612	1		Waist-to-hip ratio	75	AD	Weighted median	22	0.0212138	0.13644	0.876442	1
Waist-to-hip ratio	75	HDIFF	Weighted mode	22	0.00410937	0.0166421	0.807364	1		Waist-to-hip ratio	75	AD	Weighted mode	22	-0.0797672	0.265916	0.767148	1
Waist-to-hip ratio	76	HDIFF	Inverse variance weighted	5	0.0364934	0.0219078	0.0957589	1		Waist-to-hip ratio	76	AD	Inverse variance weighted	5	0.153662	0.233957	0.51131	1
Waist-to-hip ratio	76	HDIFF	MR Egger	5	0.464153	0.342732	0.268626	1		Waist-to-hip ratio	76	AD	MR Egger	5	0.65755	3.6578	0.868793	1
Waist-to-hip ratio	76	HDIFF	Simple mode	5	0.0493044	0.0358219	0.240731	1		Waist-to-hip ratio	76	AD	Simple mode	5	-0.123696	0.434447	0.789991	1
Waist-to-hip ratio	76	HDIFF	Weighted median	5	0.0430507	0.0280032	0.124208	1		Waist-to-hip ratio	76	AD	Weighted median	5	0.0864297	0.301667	0.77449	1
Waist-to-hip ratio	76	HDIFF	Weighted mode	5	0.0525643	0.0388445	0.247415	1		Waist-to-hip ratio	76	AD	Weighted mode	5	-0.0849073	0.458595	0.862123	1
Waist-to-hip ratio	77	HDIFF	Inverse variance weighted	6	-0.0376342	0.0426819	0.377919	1		Waist-to-hip ratio	77	AD	Inverse variance weighted	6	0.111933	0.178209	0.529939	1
Waist-to-hip ratio	77	HDIFF	MR Egger	6	-0.378802	0.0886115	0.0129002	1		Waist-to-hip ratio	77	AD	MR Egger	6	-0.0473249	0.738577	0.951984	1
Waist-to-hip ratio	77	HDIFF	Simple mode	6	0.0430659	0.0313393	0.227786	1		Waist-to-hip ratio	77	AD	Simple mode	6	-0.0492153	0.329859	0.887226	1
Waist-to-hip ratio	77	HDIFF	Weighted median	6	0.000788653	0.0292574	0.978495	1		Waist-to-hip ratio	77	AD	Weighted median	6	0.0630856	0.21697	0.771237	1
Waist-to-hip ratio	77	HDIFF	Weighted mode	6	0.0474355	0.0344308	0.226765	1		Waist-to-hip ratio	77	AD	Weighted mode	6	0.0193023	0.272891	0.946352	1
Waist-to-hip ratio	78	HDIFF	Inverse variance weighted	35	0.00124321	0.0106086	0.906711	1		Waist-to-hip ratio	78	AD	Inverse variance weighted	35	0.048081	0.098117	0.624107	1
Waist-to-hip ratio	78	HDIFF	MR Egger	35	0.0325385	0.0482779	0.505017	1		Waist-to-hip ratio	78	AD	MR Egger	35	-0.441052	0.44639	0.330321	1
Waist-to-hip ratio	78	HDIFF	Simple mode	35	0.00812004	0.027408	0.768829	1		Waist-to-hip ratio	78	AD	Simple mode	35	0.00987434	0.275788	0.971648	1
Waist-to-hip ratio	78	HDIFF	Weighted median	35	0.006128	0.0132067	0.642643	1		Waist-to-hip ratio	78	AD	Weighted median	35	0.055962	0.142784	0.695107	1
Waist-to-hip ratio	78	HDIFF	Weighted mode	35	0.00812004	0.0209667	0.70096	1		Waist-to-hip ratio	78	AD	Weighted mode	35	0.000196869	0.262994	0.999407	1
Waist-to-hip ratio	79	HDIFF	Inverse variance weighted	35	0.00284565	0.0111251	0.798116	1		Waist-to-hip ratio	79	AD	Inverse variance weighted	35	0.0775706	0.107968	0.472476	1
Waist-to-hip ratio	79	HDIFF	MR Egger	35	-0.00474533	0.053847	0.930309	1		Waist-to-hip ratio	79	AD	MR Egger	35	-0.236083	0.523843	0.65517	1
Waist-to-hip ratio	79	HDIFF	Simple mode	35	0.00120164	0.024633	0.961379	1		Waist-to-hip ratio	79	AD	Simple mode	35	-0.188895	0.305423	0.540388	1
Waist-to-hip ratio	79	HDIFF	Weighted median	35	0.00342581	0.0131847	0.794993	1		Waist-to-hip ratio	79	AD	Weighted median	35	0.0469306	0.134608	0.727355	1
Waist-to-hip ratio	79	HDIFF	Weighted mode	35	0.00523785	0.0208516	0.803175	1		Waist-to-hip ratio	79	AD	Weighted mode	35	-0.153285	0.259665	0.55888	1
Waist-to-hip ratio	80	HDIFF	Inverse variance weighted	32	0.0026775	0.0104441	0.79767	1		Waist-to-hip ratio	80	AD	Inverse variance weighted	32	0.04797	0.0749514	0.522163	1
Waist-to-hip ratio	80	HDIFF	MR Egger	32	-0.0206466	0.0397037	0.606867	1		Waist-to-hip ratio	80	AD	MR Egger	32	-0.0813795	0.286477	0.778308	1
Waist-to-hip ratio	80	HDIFF	Simple mode	32	-0.0313551	0.0190776	0.110374	1		Waist-to-hip ratio	80	AD	Simple mode	32	-0.198284	0.248175	0.430388	1
Waist-to-hip ratio	80	HDIFF	Weighted median	32	0.0031113	0.0105052	0.767101	1		Waist-to-hip ratio	80	AD	Weighted median	32	0.013004	0.116908	0.911431	1
Waist-to-hip ratio	80	HDIFF	Weighted mode	32	0.00792092	0.0148902	0.59855	1		Waist-to-hip ratio	80	AD	Weighted mode	32	-0.241487	0.261155	0.36227	1
Waist-to-hip ratio	81	HDIFF	Inverse variance weighted	32	0.00179673	0.010488	0.863978	1		Waist-to-hip ratio	81	AD	Inverse variance weighted	32	0.0402247	0.0795916	0.613285	1
Waist-to-hip ratio	81	HDIFF	MR Egger	32	-0.0279591	0.0414745	0.505393	1		Waist-to-hip ratio	81	AD	MR Egger	32	-0.415507	0.306456	0.185267	1
Waist-to-hip ratio	81	HDIFF	Simple mode	32	-0.0223162	0.0189751	0.248516	1		Waist-to-hip ratio	81	AD	Simple mode	32	-0.210002	0.242892	0.393905	1
Waist-to-hip ratio	81	HDIFF	Weighted median	32	-0.000867398	0.010634	0.93499	1		Waist-to-hip ratio	81	AD	Weighted median	32	-0.0215755	0.116979	0.853668	1
Waist-to-hip ratio	81	HDIFF	Weighted mode	32	-0.007275	0.0140797	0.609032	1		Waist-to-hip ratio	81	AD	Weighted mode	32	-0.279663	0.229768	0.232731	1
Waist-to-hip ratio	82	HDIFF	Inverse variance weighted	6	-0.000370321	0.0250337	0.988197	1		Waist-to-hip ratio	82	AD	Inverse variance weighted	6	-0.0850709	0.23677	0.719372	1
Waist-to-hip ratio	82	HDIFF	MR Egger	6	0.303876	0.261315	0.309527	1		Waist-to-hip ratio	82	AD	MR Egger	6	-2.34421	2.67168	0.429794	1
Waist-to-hip ratio	82	HDIFF	Simple mode	6	0.00895821	0.0448071	0.849414	1		Waist-to-hip ratio	82	AD	Simple mode	6	-0.300285	0.359466	0.441589	1
Waist-to-hip ratio	82	HDIFF	Weighted median	6	-0.000212535	0.0272559	0.993778	1		Waist-to-hip ratio	82	AD	Weighted median	6	-0.229426	0.256974	0.371965	1
Waist-to-hip ratio	82	HDIFF	Weighted mode	6	0.0303913	0.0414694	0.49654	1		Waist-to-hip ratio	82	AD	Weighted mode	6	-0.313737	0.353823	0.415843	1
Waist-to-hip ratio	83	HDIFF	Inverse variance weighted	5	0.00874775	0.0225477	0.698041	1		Waist-to-hip ratio	83	AD	Inverse variance weighted	5	-0.222715	0.208078	0.284465	1
Waist-to-hip ratio	83	HDIFF	MR Egger	5	0.339359	0.54029	0.574498	1		Waist-to-hip ratio	83	AD	MR Egger	5	-1.26282	4.65088	0.803601	1
Waist-to-hip ratio	83	HDIFF	Simple mode	5	-0.0264563	0.0405734	0.549934	1		Waist-to-hip ratio	83	AD	Simple mode	5	-0.364988	0.356527	0.363833	1
Waist-to-hip ratio	83	HDIFF	Weighted median	5	0.00543511	0.0253657	0.830336	1		Waist-to-hip ratio	83	AD	Weighted median	5	-0.292991	0.25979	0.259405	1
Waist-to-hip ratio	83	HDIFF	Weighted mode	5	-0.0196072	0.0408714	0.656473	1		Waist-to-hip ratio	83	AD	Weighted mode	5	-0.364988	0.346952	0.352159	1
Extreme body mass index	85	HDIFF	Inverse variance weighted	7	-0.00819967	0.00569372	0.149832	1		Extreme body mass index	85	AD	Inverse variance weighted	7	0.0242293	0.0544708	0.656455	1
Extreme body mass index	85	HDIFF	MR Egger	7	-0.042015	0.0245696	0.147949	1		Extreme body mass index	85	AD	MR Egger	7	0.259711	0.25694	0.358504	1
Extreme body mass index	85	HDIFF	Simple mode	7	0.0014864	0.0056094	0.799891	1		Extreme body mass index	85	AD	Simple mode	7	-0.00560357	0.0623253	0.931286	1
Extreme body mass index	85	HDIFF	Weighted median	7	-0.00411738	0.00413751	0.319671	1		Extreme body mass index	85	AD	Weighted median	7	0.0223369	0.0375512	0.551951	1
Extreme body mass index	85	HDIFF	Weighted mode	7	0.000707659	0.00648351	0.916644	1		Extreme body mass index	85	AD	Weighted mode	7	0.0088871	0.0458684	0.852763	1
Extreme height	86	HDIFF	Inverse variance weighted	42	0.00107147	0.00158897	0.500109	1		Extreme height	86	AD	Inverse variance weighted	42	-0.00488043	0.0149089	0.743403	1
Extreme height	86	HDIFF	MR Egger	42	0.00041013	0.00738561	0.955992	1		Extreme height	86	AD	MR Egger	42	-0.172812	0.0637012	0.00978932	1
Extreme height	86	HDIFF	Simple mode	42	-0.00473921	0.00421542	0.267443	1		Extreme height	86	AD	Simple mode	42	0.0344748	0.0456944	0.454882	1
Extreme height	86	HDIFF	Weighted median	42	-0.000837431	0.00177036	0.636193	1		Extreme height	86	AD	Weighted median	42	0.00297559	0.0186001	0.872899	1
Extreme height	86	HDIFF	Weighted mode	42	-0.00328673	0.0032604	0.319332	1		Extreme height	86	AD	Weighted mode	42	0.0303143	0.0440748	0.495456	1
Height	89	HDIFF	Inverse variance weighted	327	-0.00172007	0.00367802	0.640026	1		Height	89	AD	Inverse variance weighted	327	-0.104731	0.0347697	0.00259421	1
Height	89	HDIFF	MR Egger	327	0.00835162	0.00977056	0.393306	1		Height	89	AD	MR Egger	327	-0.074926	0.0927151	0.419606	1
Height	89	HDIFF	Simple mode	327	-0.00281962	0.0146429	0.847425	1		Height	89	AD	Simple mode	327	-0.0100887	0.136428	0.941096	1
Height	89	HDIFF	Weighted median	327	-0.00345513	0.0047027	0.462515	1		Height	89	AD	Weighted median	327	-0.0896047	0.0474527	0.0589861	1
Height	89	HDIFF	Weighted mode	327	-0.0084133	0.00993342	0.397634	1		Height	89	AD	Weighted mode	327	-0.0346597	0.102852	0.736343	1
Obesity class 1	90	HDIFF	Inverse variance weighted	14	-0.0111789	0.00662697	0.0916274	1		Obesity class 1	90	AD	Inverse variance weighted	14	-0.0324575	0.0377104	0.389401	1
Obesity class 1	90	HDIFF	MR Egger	14	-0.0491637	0.0140023	0.00429301	1		Obesity class 1	90	AD	MR Egger	14	0.0455867	0.10003	0.65672	1
Obesity class 1	90	HDIFF	Simple mode	14	-0.00989308	0.00955289	0.319264	1		Obesity class 1	90	AD	Simple mode	14	-0.0512098	0.0908067	0.582391	1
Obesity class 1	90	HDIFF	Weighted median	14	-0.00974297	0.00601921	0.105523	1		Obesity class 1	90	AD	Weighted median	14	0.0121155	0.0518204	0.815142	1
Obesity class 1	90	HDIFF	Weighted mode	14	-0.00881485	0.0152133	0.572212	1		Obesity class 1	90	AD	Weighted mode	14	0.0218906	0.0604651	0.723142	1
Obesity class 2	91	HDIFF	Inverse variance weighted	11	-0.00935272	0.00508342	0.0657907	1		Obesity class 2	91	AD	Inverse variance weighted	11	0.021786	0.049644	0.660774	1
Obesity class 2	91	HDIFF	MR Egger	11	-0.0435927	0.0108103	0.00296177	1		Obesity class 2	91	AD	MR Egger	11	0.0509883	0.157543	0.753599	1
Obesity class 2	91	HDIFF	Simple mode	11	-0.00480392	0.00634393	0.46637	1		Obesity class 2	91	AD	Simple mode	11	-0.0252904	0.0579476	0.671792	1
Obesity class 2	91	HDIFF	Weighted median	11	-0.00723925	0.00442962	0.1022	1		Obesity class 2	91	AD	Weighted median	11	0.00541854	0.0407294	0.894164	1
Obesity class 2	91	HDIFF	Weighted mode	11	-0.00518461	0.0117648	0.668813	1		Obesity class 2	91	AD	Weighted mode	11	0.0132115	0.048291	0.789973	1
Overweight	93	HDIFF	Inverse variance weighted	10	-0.0171509	0.0128893	0.183312	1		Overweight	93	AD	Inverse variance weighted	10	0.0158591	0.106913	0.882077	1
Overweight	93	HDIFF	MR Egger	10	-0.0940825	0.0328054	0.0208964	1		Overweight	93	AD	MR Egger	10	0.204308	0.353103	0.578776	1
Overweight	93	HDIFF	Simple mode	10	-0.019231	0.0200322	0.362133	1		Overweight	93	AD	Simple mode	10	-0.168234	0.119439	0.192568	1
Overweight	93	HDIFF	Weighted median	10	-0.0239204	0.010455	0.0221416	1		Overweight	93	AD	Weighted median	10	-0.0395494	0.0822644	0.630688	1
Overweight	93	HDIFF	Weighted mode	10	-0.0435389	0.0104438	0.00241565	1		Overweight	93	AD	Weighted mode	10	-0.00103244	0.0927442	0.991361	1
Body mass index	94	HDIFF	Inverse variance weighted	8	-0.0474597	0.0191555	0.0132271	1		Body mass index	94	AD	Inverse variance weighted	8	-0.0111313	0.251738	0.964731	1
Body mass index	94	HDIFF	MR Egger	8	-0.152082	0.0552936	0.0332722	1		Body mass index	94	AD	MR Egger	8	0.627846	0.893348	0.508516	1
Body mass index	94	HDIFF	Simple mode	8	-0.00787827	0.0254852	0.76622	1		Body mass index	94	AD	Simple mode	8	-0.0936648	0.218343	0.68083	1
Body mass index	94	HDIFF	Weighted median	8	-0.0297266	0.0183656	0.105532	1		Body mass index	94	AD	Weighted median	8	-0.0183147	0.150311	0.903021	1
Body mass index	94	HDIFF	Weighted mode	8	-0.0984278	0.0315195	0.0167787	1		Body mass index	94	AD	Weighted mode	8	0.0129863	0.147939	0.932508	1
Body mass index	95	HDIFF	Inverse variance weighted	9	-0.0333481	0.0174677	0.0562447	1		Body mass index	95	AD	Inverse variance weighted	9	-0.190559	0.100665	0.0583572	1
Body mass index	95	HDIFF	MR Egger	9	-0.187015	0.0367931	0.00142646	1		Body mass index	95	AD	MR Egger	9	0.222278	0.379087	0.576051	1
Body mass index	95	HDIFF	Simple mode	9	-0.0118469	0.0214279	0.595458	1		Body mass index	95	AD	Simple mode	9	-0.443741	0.25267	0.117121	1
Body mass index	95	HDIFF	Weighted median	9	-0.0176857	0.0147501	0.230521	1		Body mass index	95	AD	Weighted median	9	-0.121266	0.136935	0.375846	1
Body mass index	95	HDIFF	Weighted mode	9	-0.0141512	0.0224795	0.546564	1		Body mass index	95	AD	Weighted mode	9	0.0111118	0.191106	0.955059	1
Height	96	HDIFF	Inverse variance weighted	36	9.42e-05	0.00779445	0.99036	1		Height	96	AD	Inverse variance weighted	36	-0.0581824	0.0751314	0.438689	1
Height	96	HDIFF	MR Egger	36	0.00754289	0.0350216	0.830759	1		Height	96	AD	MR Egger	36	-0.539451	0.328752	0.110037	1
Height	96	HDIFF	Simple mode	36	-0.00971993	0.0191328	0.614623	1		Height	96	AD	Simple mode	36	-0.232227	0.194243	0.23991	1
Height	96	HDIFF	Weighted median	36	-0.00529814	0.00831469	0.523993	1		Height	96	AD	Weighted median	36	-0.106456	0.0919832	0.247131	1
Height	96	HDIFF	Weighted mode	36	-0.0103889	0.0153569	0.503174	1		Height	96	AD	Weighted mode	36	-0.211194	0.188424	0.269986	1
Height	97	HDIFF	Inverse variance weighted	49	0.00145073	0.00600325	0.809046	1		Height	97	AD	Inverse variance weighted	49	-0.0886528	0.048073	0.0651643	1
Height	97	HDIFF	MR Egger	49	0.00300587	0.0236717	0.899497	1		Height	97	AD	MR Egger	49	-0.277315	0.189039	0.149044	1
Height	97	HDIFF	Simple mode	49	-0.0122354	0.0178116	0.495429	1		Height	97	AD	Simple mode	49	-0.00392774	0.160187	0.98054	1
Height	97	HDIFF	Weighted median	49	-0.00535521	0.00702534	0.445899	1		Height	97	AD	Weighted median	49	-0.0897773	0.0690079	0.193268	1
Height	97	HDIFF	Weighted mode	49	-0.0109347	0.0139193	0.435975	1		Height	97	AD	Weighted mode	49	-0.166336	0.158976	0.300664	1
Hip circumference	99	HDIFF	Inverse variance weighted	3	-0.0422691	0.0496601	0.394676	1		Hip circumference	99	AD	Inverse variance weighted	3	-0.0818822	0.324728	0.80092	1
Hip circumference	99	HDIFF	MR Egger	3	-0.862432	0.365591	0.255249	1		Hip circumference	99	AD	MR Egger	3	-2.53063	5.3299	0.717796	1
Hip circumference	99	HDIFF	Simple mode	3	0.0174469	0.0251892	0.560154	1		Hip circumference	99	AD	Simple mode	3	0.142098	0.291789	0.67441	1
Hip circumference	99	HDIFF	Weighted median	3	0.000182334	0.026668	0.994545	1		Hip circumference	99	AD	Weighted median	3	0.0403334	0.206151	0.844884	1
Hip circumference	99	HDIFF	Weighted mode	3	0.0181918	0.0254051	0.548268	1		Hip circumference	99	AD	Weighted mode	3	0.104057	0.238486	0.705185	1
Hip circumference	101	HDIFF	Inverse variance weighted	5	0.00172003	0.0127785	0.892925	1		Hip circumference	101	AD	Inverse variance weighted	5	-0.220767	0.160093	0.167896	1
Hip circumference	101	HDIFF	MR Egger	5	-0.155769	0.117754	0.277687	1		Hip circumference	101	AD	MR Egger	5	-1.68824	1.49	0.339561	1
Hip circumference	101	HDIFF	Simple mode	5	-0.0209	0.0236895	0.427473	1		Hip circumference	101	AD	Simple mode	5	0.0574209	0.307262	0.860851	1
Hip circumference	101	HDIFF	Weighted median	5	-0.00947969	0.0158695	0.550273	1		Hip circumference	101	AD	Weighted median	5	-0.115177	0.178933	0.519778	1
Hip circumference	101	HDIFF	Weighted mode	5	-0.0209	0.0237434	0.428436	1		Hip circumference	101	AD	Weighted mode	5	0.0574209	0.287838	0.85161	1
Waist circumference	105	HDIFF	Inverse variance weighted	5	0.0260395	0.0204538	0.202986	1		Waist circumference	105	AD	Inverse variance weighted	5	-0.162889	0.247636	0.510682	1
Waist circumference	105	HDIFF	MR Egger	5	0.0541154	0.0950764	0.609061	1		Waist circumference	105	AD	MR Egger	5	-1.1589	1.20789	0.408116	1
Waist circumference	105	HDIFF	Simple mode	5	0.0235033	0.0320557	0.50409	1		Waist circumference	105	AD	Simple mode	5	-0.396421	0.413047	0.391532	1
Waist circumference	105	HDIFF	Weighted median	5	0.0255369	0.0257709	0.321724	1		Waist circumference	105	AD	Weighted median	5	-0.247594	0.304254	0.415774	1
Waist circumference	105	HDIFF	Weighted mode	5	0.0252423	0.0315491	0.468478	1		Waist circumference	105	AD	Weighted mode	5	-0.390126	0.404522	0.389453	1
Weight	106	HDIFF	Inverse variance weighted	7	-0.0459966	0.0174847	0.00852158	1		Weight	106	AD	Inverse variance weighted	7	-0.123913	0.168105	0.461053	1
Weight	106	HDIFF	MR Egger	7	-0.187536	0.0671825	0.0383793	1		Weight	106	AD	MR Egger	7	-0.649319	0.866129	0.487201	1
Weight	106	HDIFF	Simple mode	7	-0.0165334	0.0214115	0.469322	1		Weight	106	AD	Simple mode	7	-0.174629	0.218676	0.454977	1
Weight	106	HDIFF	Weighted median	7	-0.0207958	0.0149125	0.163159	1		Weight	106	AD	Weighted median	7	-0.12058	0.153377	0.431771	1
Weight	106	HDIFF	Weighted mode	7	-0.014946	0.0220477	0.523107	1		Weight	106	AD	Weighted mode	7	-0.0865217	0.182069	0.65144	1
Weight	107	HDIFF	Inverse variance weighted	11	-0.0419127	0.0129482	0.00120807	1		Weight	107	AD	Inverse variance weighted	11	-0.180612	0.0966389	0.0616318	1
Weight	107	HDIFF	MR Egger	11	-0.11967	0.0458706	0.0283237	1		Weight	107	AD	MR Egger	11	0.0127589	0.37531	0.973623	1
Weight	107	HDIFF	Simple mode	11	-0.0123993	0.0206053	0.560731	1		Weight	107	AD	Simple mode	11	-0.42893	0.242037	0.106777	1
Weight	107	HDIFF	Weighted median	11	-0.0202944	0.0136283	0.136452	1		Weight	107	AD	Weighted median	11	-0.145794	0.133561	0.275012	1
Weight	107	HDIFF	Weighted mode	11	-0.0127604	0.0197216	0.532186	1		Weight	107	AD	Weighted mode	11	0.0358099	0.210709	0.868439	1
Waist-to-hip ratio	109	HDIFF	Inverse variance weighted	5	0.0124986	0.0132567	0.345778	1		Waist-to-hip ratio	109	AD	Inverse variance weighted	5	0.216409	0.153957	0.159829	1
Waist-to-hip ratio	109	HDIFF	MR Egger	5	0.192233	0.224297	0.454426	1		Waist-to-hip ratio	109	AD	MR Egger	5	2.34043	2.70234	0.450161	1
Waist-to-hip ratio	109	HDIFF	Simple mode	5	0.0224146	0.0211505	0.349003	1		Waist-to-hip ratio	109	AD	Simple mode	5	0.0133798	0.286767	0.965023	1
Waist-to-hip ratio	109	HDIFF	Weighted median	5	0.0212079	0.016626	0.202101	1		Waist-to-hip ratio	109	AD	Weighted median	5	0.184478	0.204252	0.366426	1
Waist-to-hip ratio	109	HDIFF	Weighted mode	5	0.02283	0.0214655	0.34747	1		Waist-to-hip ratio	109	AD	Weighted mode	5	0.0798193	0.268205	0.780821	1
Waist-to-hip ratio	111	HDIFF	Inverse variance weighted	8	-0.00100204	0.009767	0.918285	1		Waist-to-hip ratio	111	AD	Inverse variance weighted	8	0.0644593	0.155689	0.678856	1
Waist-to-hip ratio	111	HDIFF	MR Egger	8	0.0350092	0.0575591	0.565332	1		Waist-to-hip ratio	111	AD	MR Egger	8	-0.331972	0.98626	0.747882	1
Waist-to-hip ratio	111	HDIFF	Simple mode	8	-0.0234111	0.0214492	0.311204	1		Waist-to-hip ratio	111	AD	Simple mode	8	0.247109	0.304754	0.444142	1
Waist-to-hip ratio	111	HDIFF	Weighted median	8	-0.000391653	0.0132888	0.976488	1		Waist-to-hip ratio	111	AD	Weighted median	8	0.103285	0.169265	0.541731	1
Waist-to-hip ratio	111	HDIFF	Weighted mode	8	0.0197323	0.0221841	0.403278	1		Waist-to-hip ratio	111	AD	Weighted mode	8	0.267887	0.350731	0.469946	1
CD123 on 11c+123+DC	159	HDIFF	Inverse variance weighted	4	0.0104515	0.010178	0.304479	1		CD123 on 11c+123+DC	159	AD	Inverse variance weighted	4	-0.0251193	0.0634471	0.692172	1
CD123 on 11c+123+DC	159	HDIFF	MR Egger	4	-0.0504967	0.0643373	0.514735	1		CD123 on 11c+123+DC	159	AD	MR Egger	4	-0.0162895	0.395515	0.97089	1
CD123 on 11c+123+DC	159	HDIFF	Simple mode	4	0.0222311	0.0131455	0.189387	1		CD123 on 11c+123+DC	159	AD	Simple mode	4	0.0190129	0.0985249	0.859304	1
CD123 on 11c+123+DC	159	HDIFF	Weighted median	4	0.0130269	0.00772232	0.0916193	1		CD123 on 11c+123+DC	159	AD	Weighted median	4	-0.00577769	0.0729039	0.936833	1
CD123 on 11c+123+DC	159	HDIFF	Weighted mode	4	0.0206617	0.0145941	0.251808	1		CD123 on 11c+123+DC	159	AD	Weighted mode	4	0.0196765	0.10459	0.862781	1
NKeff:%314-158a+	241	HDIFF	Inverse variance weighted	183	0.000471998	0.00104009	0.649968	1		NKeff:%314-158a+	241	AD	Inverse variance weighted	181	0.0173274	0.0114109	0.128891	1
NKeff:%314-158a+	241	HDIFF	MR Egger	183	0.00083391	0.00461301	0.856748	1		NKeff:%314-158a+	241	AD	MR Egger	181	0.0789638	0.0501376	0.117035	1
NKeff:%314-158a+	241	HDIFF	Simple mode	183	0.00540328	0.00441815	0.22292	1		NKeff:%314-158a+	241	AD	Simple mode	181	-0.00672009	0.0485209	0.890001	1
NKeff:%314-158a+	241	HDIFF	Weighted median	183	0.000596576	0.00144836	0.680414	1		NKeff:%314-158a+	241	AD	Weighted median	181	0.00395196	0.0160589	0.805612	1
NKeff:%314-158a+	241	HDIFF	Weighted mode	183	-0.000506378	0.00445409	0.90961	1		NKeff:%314-158a+	241	AD	Weighted mode	181	-0.0150896	0.0452408	0.739114	1
MDC:%32+	266	HDIFF	Inverse variance weighted	161	-9.83e-05	0.00116147	0.932556	1		MDC:%32+	266	AD	Inverse variance weighted	161	0.000905878	0.0125795	0.942592	1
MDC:%32+	266	HDIFF	MR Egger	161	-0.00509836	0.00497541	0.307055	1		MDC:%32+	266	AD	MR Egger	161	0.0109672	0.0541367	0.83972	1
MDC:%32+	266	HDIFF	Simple mode	161	0.000644224	0.0049781	0.897194	1		MDC:%32+	266	AD	Simple mode	161	0.036544	0.0567334	0.52041	1
MDC:%32+	266	HDIFF	Weighted median	161	-0.00054498	0.00159633	0.732806	1		MDC:%32+	266	AD	Weighted median	161	0.00727045	0.0168753	0.666589	1
MDC:%32+	266	HDIFF	Weighted mode	161	0.000644224	0.00448926	0.886073	1		MDC:%32+	266	AD	Weighted mode	161	0.036544	0.0518654	0.482088	1
Haemoglobin concentration	270	HDIFF	Inverse variance weighted	15	0.012393	0.00917983	0.177009	1		Haemoglobin concentration	270	AD	Inverse variance weighted	15	-0.173454	0.080804	0.0318254	1
Haemoglobin concentration	270	HDIFF	MR Egger	15	-0.0431056	0.0206323	0.0569135	1		Haemoglobin concentration	270	AD	MR Egger	15	-0.274463	0.223921	0.242049	1
Haemoglobin concentration	270	HDIFF	Simple mode	15	0.00986133	0.0226274	0.669617	1		Haemoglobin concentration	270	AD	Simple mode	15	-0.253278	0.190961	0.20596	1
Haemoglobin concentration	270	HDIFF	Weighted median	15	0.00385337	0.0109055	0.723833	1		Haemoglobin concentration	270	AD	Weighted median	15	-0.222817	0.112788	0.0482063	1
Haemoglobin concentration	270	HDIFF	Weighted mode	15	-0.00799885	0.0133912	0.55983	1		Haemoglobin concentration	270	AD	Weighted mode	15	-0.280898	0.173901	0.128555	1
Mean cell haemoglobin	271	HDIFF	Inverse variance weighted	30	-0.0031646	0.00340875	0.353214	1		Mean cell haemoglobin	271	AD	Inverse variance weighted	30	0.0235439	0.026485	0.374028	1
Mean cell haemoglobin	271	HDIFF	MR Egger	30	-0.00565177	0.00711125	0.433436	1		Mean cell haemoglobin	271	AD	MR Egger	30	-0.0202461	0.0559215	0.720037	1
Mean cell haemoglobin	271	HDIFF	Simple mode	30	-0.0117143	0.00774907	0.141433	1		Mean cell haemoglobin	271	AD	Simple mode	30	-0.00596854	0.0636015	0.92588	1
Mean cell haemoglobin	271	HDIFF	Weighted median	30	-0.00562268	0.00389703	0.149074	1		Mean cell haemoglobin	271	AD	Weighted median	30	0.00726264	0.0369473	0.844166	1
Mean cell haemoglobin	271	HDIFF	Weighted mode	30	-0.00689504	0.00407394	0.101274	1		Mean cell haemoglobin	271	AD	Weighted mode	30	-0.00123032	0.0410438	0.976292	1
Mean cell haemoglobin concentration	272	HDIFF	Inverse variance weighted	13	0.00813969	0.0324192	0.801755	1		Mean cell haemoglobin concentration	272	AD	Inverse variance weighted	13	-0.238858	0.31656	0.450524	1
Mean cell haemoglobin concentration	272	HDIFF	MR Egger	13	0.10346	0.178059	0.572925	1		Mean cell haemoglobin concentration	272	AD	MR Egger	13	-2.01314	1.65212	0.248515	1
Mean cell haemoglobin concentration	272	HDIFF	Simple mode	13	-0.0137148	0.0620039	0.828661	1		Mean cell haemoglobin concentration	272	AD	Simple mode	13	-0.0269391	0.593921	0.964568	1
Mean cell haemoglobin concentration	272	HDIFF	Weighted median	13	-0.000609121	0.0369106	0.986833	1		Mean cell haemoglobin concentration	272	AD	Weighted median	13	-0.0754595	0.390244	0.846673	1
Mean cell haemoglobin concentration	272	HDIFF	Weighted mode	13	-0.00361074	0.0620142	0.954528	1		Mean cell haemoglobin concentration	272	AD	Weighted mode	13	-0.0269391	0.519865	0.959525	1
Mean cell volume	273	HDIFF	Inverse variance weighted	38	-0.00116657	0.0013962	0.40342	1		Mean cell volume	273	AD	Inverse variance weighted	38	0.0154368	0.0110477	0.162327	1
Mean cell volume	273	HDIFF	MR Egger	38	-0.00267212	0.00315903	0.403214	1		Mean cell volume	273	AD	MR Egger	38	-0.0103015	0.0251403	0.684409	1
Mean cell volume	273	HDIFF	Simple mode	38	-0.000521328	0.00325095	0.873468	1		Mean cell volume	273	AD	Simple mode	38	0.0478764	0.0283263	0.0994034	1
Mean cell volume	273	HDIFF	Weighted median	38	-0.00220871	0.00153734	0.150801	1		Mean cell volume	273	AD	Weighted median	38	0.00935037	0.0152549	0.539915	1
Mean cell volume	273	HDIFF	Weighted mode	38	-0.00289495	0.00180306	0.116869	1		Mean cell volume	273	AD	Weighted mode	38	0.00695358	0.0171858	0.688092	1
Packed cell volume	274	HDIFF	Inverse variance weighted	13	0.0084559	0.00466672	0.0699923	1		Packed cell volume	274	AD	Inverse variance weighted	13	-0.0456356	0.0343188	0.183599	1
Packed cell volume	274	HDIFF	MR Egger	13	-0.0172787	0.0202951	0.412711	1		Packed cell volume	274	AD	MR Egger	13	-0.0836052	0.161449	0.614824	1
Packed cell volume	274	HDIFF	Simple mode	13	0.0107314	0.0069761	0.149916	1		Packed cell volume	274	AD	Simple mode	13	-0.0440827	0.0789469	0.58685	1
Packed cell volume	274	HDIFF	Weighted median	13	0.00757996	0.00420404	0.0713852	1		Packed cell volume	274	AD	Weighted median	13	-0.0350112	0.0443925	0.430303	1
Packed cell volume	274	HDIFF	Weighted mode	13	0.012557	0.00771036	0.129352	1		Packed cell volume	274	AD	Weighted mode	13	-0.0408783	0.0668909	0.552521	1
Red blood cell count	275	HDIFF	Inverse variance weighted	26	0.0264189	0.0288218	0.359336	1		Red blood cell count	275	AD	Inverse variance weighted	26	-0.243245	0.214153	0.256019	1
Red blood cell count	275	HDIFF	MR Egger	26	0.0734075	0.080553	0.371203	1		Red blood cell count	275	AD	MR Egger	26	-0.196998	0.597764	0.744593	1
Red blood cell count	275	HDIFF	Simple mode	26	0.0284646	0.0505868	0.578658	1		Red blood cell count	275	AD	Simple mode	26	-0.99042	0.537015	0.0770211	1
Red blood cell count	275	HDIFF	Weighted median	26	0.0433967	0.02481	0.0802627	1		Red blood cell count	275	AD	Weighted median	26	-0.148886	0.274327	0.587315	1
Red blood cell count	275	HDIFF	Weighted mode	26	0.0471576	0.0264391	0.0866289	1		Red blood cell count	275	AD	Weighted mode	26	-0.299352	0.318056	0.355612	1
Celiac disease	276	HDIFF	Inverse variance weighted	12	0.00373663	0.0019978	0.0614321	1		Celiac disease	276	AD	Inverse variance weighted	12	-0.0274426	0.0226534	0.225738	1
Celiac disease	276	HDIFF	MR Egger	12	-0.00485905	0.0075094	0.532163	1		Celiac disease	276	AD	MR Egger	12	-0.129613	0.0833319	0.150908	1
Celiac disease	276	HDIFF	Simple mode	12	0.00355391	0.0039878	0.391901	1		Celiac disease	276	AD	Simple mode	12	-0.00188285	0.0483498	0.969634	1
Celiac disease	276	HDIFF	Weighted median	12	0.00334657	0.00263512	0.204088	1		Celiac disease	276	AD	Weighted median	12	-0.0125452	0.0294872	0.670512	1
Celiac disease	276	HDIFF	Weighted mode	12	0.00311297	0.00366073	0.413247	1		Celiac disease	276	AD	Weighted mode	12	-0.00428101	0.0437727	0.92385	1
Celiac disease	278	HDIFF	Inverse variance weighted	25	0.00195975	0.00165843	0.237328	1		Celiac disease	278	AD	Inverse variance weighted	25	-0.0304534	0.0152798	0.046256	1
Celiac disease	278	HDIFF	MR Egger	25	0.0033768	0.00294766	0.263747	1		Celiac disease	278	AD	MR Egger	25	-0.0180426	0.0271942	0.513623	1
Celiac disease	278	HDIFF	Simple mode	25	0.00388706	0.00348143	0.275257	1		Celiac disease	278	AD	Simple mode	25	-0.0131503	0.0371307	0.726309	1
Celiac disease	278	HDIFF	Weighted median	25	0.0040136	0.00159074	0.0116327	1		Celiac disease	278	AD	Weighted median	25	-0.0243639	0.0172799	0.158553	1
Celiac disease	278	HDIFF	Weighted mode	25	0.00388706	0.00158077	0.0215275	1		Celiac disease	278	AD	Weighted mode	25	-0.022455	0.0158164	0.168546	1
Juvenile idiopathic arthritis	279	HDIFF	Inverse variance weighted	3	-0.00200884	0.00229446	0.381293	1		Juvenile idiopathic arthritis	279	AD	Inverse variance weighted	3	0.0423146	0.0139188	0.00236488	1
Juvenile idiopathic arthritis	279	HDIFF	MR Egger	3	-0.00566853	0.0141226	0.757005	1		Juvenile idiopathic arthritis	279	AD	MR Egger	3	0.0448329	0.0632036	0.607226	1
Juvenile idiopathic arthritis	279	HDIFF	Simple mode	3	-0.0017273	0.00273002	0.591617	1		Juvenile idiopathic arthritis	279	AD	Simple mode	3	0.0412382	0.0209732	0.188177	1
Juvenile idiopathic arthritis	279	HDIFF	Weighted median	3	-0.00266961	0.0012819	0.0372933	1		Juvenile idiopathic arthritis	279	AD	Weighted median	3	0.0424699	0.0157033	0.00684023	1
Juvenile idiopathic arthritis	279	HDIFF	Weighted mode	3	-0.00298789	0.00133504	0.154633	1		Juvenile idiopathic arthritis	279	AD	Weighted mode	3	0.0427406	0.0158387	0.114265	1
Multiple sclerosis	280	HDIFF	Inverse variance weighted	40	0.000114438	0.00175031	0.94787	1		Multiple sclerosis	280	AD	Inverse variance weighted	40	0.0155999	0.0157479	0.321878	1
Multiple sclerosis	280	HDIFF	MR Egger	40	0.000910209	0.0029004	0.755373	1		Multiple sclerosis	280	AD	MR Egger	40	0.0593606	0.025361	0.0246011	1
Multiple sclerosis	280	HDIFF	Simple mode	40	-0.00629197	0.00449798	0.169763	1		Multiple sclerosis	280	AD	Simple mode	40	-0.0854983	0.0569456	0.141305	1
Multiple sclerosis	280	HDIFF	Weighted median	40	0.000269323	0.00177567	0.879444	1		Multiple sclerosis	280	AD	Weighted median	40	0.0522749	0.0208667	0.0122387	1
Multiple sclerosis	280	HDIFF	Weighted mode	40	-0.000270561	0.00181694	0.882391	1		Multiple sclerosis	280	AD	Weighted mode	40	0.0554346	0.0200846	0.00875952	1
Primary biliary cirrhosis	281	HDIFF	Inverse variance weighted	26	0.00386633	0.00199025	0.05206	1		Primary biliary cirrhosis	281	AD	Inverse variance weighted	26	-0.0102704	0.0134079	0.44368	1
Primary biliary cirrhosis	281	HDIFF	MR Egger	26	0.00209617	0.00616996	0.73701	1		Primary biliary cirrhosis	281	AD	MR Egger	26	-0.0746878	0.0389417	0.0670929	1
Primary biliary cirrhosis	281	HDIFF	Simple mode	26	0.00752359	0.00390303	0.0653363	1		Primary biliary cirrhosis	281	AD	Simple mode	26	-0.0200242	0.0274564	0.47259	1
Primary biliary cirrhosis	281	HDIFF	Weighted median	26	0.00227762	0.00174083	0.190754	1		Primary biliary cirrhosis	281	AD	Weighted median	26	-0.00683979	0.0158357	0.665799	1
Primary biliary cirrhosis	281	HDIFF	Weighted mode	26	7.31e-05	0.00212862	0.972877	1		Primary biliary cirrhosis	281	AD	Weighted mode	26	-0.0140684	0.0266935	0.602815	1
Psoriasis	282	HDIFF	Inverse variance weighted	50	-0.000336201	0.000371495	0.365469	1		Psoriasis	282	AD	Inverse variance weighted	50	0.000507622	0.0032539	0.87603	1
Psoriasis	282	HDIFF	MR Egger	50	-0.00064573	0.000464622	0.171003	1		Psoriasis	282	AD	MR Egger	50	-0.00113884	0.00407598	0.781135	1
Psoriasis	282	HDIFF	Simple mode	50	-0.000330924	0.000553308	0.552539	1		Psoriasis	282	AD	Simple mode	50	-0.00682773	0.00670833	0.313773	1
Psoriasis	282	HDIFF	Weighted median	50	-0.000481832	0.00039711	0.224997	1		Psoriasis	282	AD	Weighted median	50	-0.000997198	0.00477027	0.834414	1
Psoriasis	282	HDIFF	Weighted mode	50	-0.000554232	0.000372634	0.143334	1		Psoriasis	282	AD	Weighted mode	50	-0.000571606	0.00425207	0.893613	1
Rheumatoid arthritis	283	HDIFF	Inverse variance weighted	10	0.00306924	0.00207425	0.138958	1		Rheumatoid arthritis	283	AD	Inverse variance weighted	10	-0.0633647	0.0279014	0.0231455	1
Rheumatoid arthritis	283	HDIFF	MR Egger	10	0.00843169	0.00338669	0.0375422	1		Rheumatoid arthritis	283	AD	MR Egger	10	-0.0543534	0.0541257	0.344682	1
Rheumatoid arthritis	283	HDIFF	Simple mode	10	0.000758045	0.00385419	0.848447	1		Rheumatoid arthritis	283	AD	Simple mode	10	-0.0693688	0.0489448	0.190074	1
Rheumatoid arthritis	283	HDIFF	Weighted median	10	0.00437253	0.00232342	0.0598441	1		Rheumatoid arthritis	283	AD	Weighted median	10	-0.0828321	0.0272541	0.00237161	1
Rheumatoid arthritis	283	HDIFF	Weighted mode	10	0.00521562	0.00241837	0.0593884	1		Rheumatoid arthritis	283	AD	Weighted mode	10	-0.0842326	0.0288594	0.0170672	1
Type 1 diabetes	284	HDIFF	Inverse variance weighted	16	-0.000668871	0.00251463	0.790246	1		Type 1 diabetes	284	AD	Inverse variance weighted	16	0.0344153	0.0199191	0.0840327	1
Type 1 diabetes	284	HDIFF	MR Egger	16	-0.00638796	0.00588724	0.29623	1		Type 1 diabetes	284	AD	MR Egger	16	0.133891	0.0416446	0.00623061	1
Type 1 diabetes	284	HDIFF	Simple mode	16	-0.0067578	0.00752252	0.383197	1		Type 1 diabetes	284	AD	Simple mode	16	0.018453	0.0462332	0.695424	1
Type 1 diabetes	284	HDIFF	Weighted median	16	-0.00226626	0.00264224	0.391055	1		Type 1 diabetes	284	AD	Weighted median	16	0.0319127	0.0252355	0.206016	1
Type 1 diabetes	284	HDIFF	Weighted mode	16	-0.00521181	0.00375601	0.185532	1		Type 1 diabetes	284	AD	Weighted mode	16	0.0313966	0.0327017	0.352231	1
Type 1 diabetes	285	HDIFF	Inverse variance weighted	22	0.000190425	0.00261664	0.941985	1		Type 1 diabetes	285	AD	Inverse variance weighted	22	0.030106	0.0206703	0.145258	1
Type 1 diabetes	285	HDIFF	MR Egger	22	-0.00654042	0.00554973	0.252425	1		Type 1 diabetes	285	AD	MR Egger	22	0.144599	0.0390985	0.00142279	1
Type 1 diabetes	285	HDIFF	Simple mode	22	-0.00676553	0.00662787	0.31898	1		Type 1 diabetes	285	AD	Simple mode	22	0.0201754	0.0453314	0.660826	1
Type 1 diabetes	285	HDIFF	Weighted median	22	-0.0011018	0.00272215	0.685658	1		Type 1 diabetes	285	AD	Weighted median	22	0.0329301	0.026044	0.206086	1
Type 1 diabetes	285	HDIFF	Weighted mode	22	-0.00574565	0.00352118	0.117641	1		Type 1 diabetes	285	AD	Weighted mode	22	0.0329101	0.0307579	0.296776	1
Multiple sclerosis	286	HDIFF	Inverse variance weighted	24	-0.00140201	0.00182257	0.441746	1		Multiple sclerosis	286	AD	Inverse variance weighted	24	0.0298943	0.0219419	0.173062	1
Multiple sclerosis	286	HDIFF	MR Egger	24	-0.00468702	0.00287118	0.116819	1		Multiple sclerosis	286	AD	MR Egger	24	0.101908	0.0313521	0.00366836	1
Multiple sclerosis	286	HDIFF	Simple mode	24	-0.00549797	0.00495095	0.278264	1		Multiple sclerosis	286	AD	Simple mode	24	-0.0676199	0.0741339	0.371162	1
Multiple sclerosis	286	HDIFF	Weighted median	24	-0.00326597	0.00210212	0.120266	1		Multiple sclerosis	286	AD	Weighted median	24	0.0862635	0.0264556	0.0011114	1
Multiple sclerosis	286	HDIFF	Weighted mode	24	-0.00347339	0.00201162	0.0976385	1		Multiple sclerosis	286	AD	Weighted mode	24	0.0868	0.0272793	0.00415443	1
Primary biliary cirrhosis	287	HDIFF	Inverse variance weighted	25	0.00346761	0.00164257	0.034765	1		Primary biliary cirrhosis	287	AD	Inverse variance weighted	25	-0.013239	0.013434	0.324387	1
Primary biliary cirrhosis	287	HDIFF	MR Egger	25	0.0112339	0.00505549	0.036392	1		Primary biliary cirrhosis	287	AD	MR Egger	25	-0.082447	0.0411015	0.0567637	1
Primary biliary cirrhosis	287	HDIFF	Simple mode	25	0.00503568	0.00316312	0.124473	1		Primary biliary cirrhosis	287	AD	Simple mode	25	-0.0294306	0.0313721	0.357532	1
Primary biliary cirrhosis	287	HDIFF	Weighted median	25	0.00444576	0.00161422	0.00588518	1		Primary biliary cirrhosis	287	AD	Weighted median	25	-0.0323203	0.0160074	0.0434789	1
Primary biliary cirrhosis	287	HDIFF	Weighted mode	25	0.00479142	0.00439577	0.286534	1		Primary biliary cirrhosis	287	AD	Weighted mode	25	-0.0275031	0.0257322	0.295783	1
Systemic lupus erythematosus	288	HDIFF	Inverse variance weighted	41	-0.000678297	0.000907694	0.454898	1		Systemic lupus erythematosus	288	AD	Inverse variance weighted	42	-0.00098515	0.0109592	0.928373	1
Systemic lupus erythematosus	288	HDIFF	MR Egger	41	-0.00209422	0.00187868	0.271787	1		Systemic lupus erythematosus	288	AD	MR Egger	42	-0.00851131	0.0233073	0.716902	1
Systemic lupus erythematosus	288	HDIFF	Simple mode	41	-5.72e-05	0.00239375	0.981056	1		Systemic lupus erythematosus	288	AD	Simple mode	42	0.013817	0.0278903	0.62296	1
Systemic lupus erythematosus	288	HDIFF	Weighted median	41	-0.000983546	0.00128264	0.443192	1		Systemic lupus erythematosus	288	AD	Weighted median	42	0.00216169	0.0135622	0.873361	1
Systemic lupus erythematosus	288	HDIFF	Weighted mode	41	-5.72e-05	0.00214531	0.978862	1		Systemic lupus erythematosus	288	AD	Weighted mode	42	-0.00760847	0.0201827	0.708133	1
Type 1 diabetes	290	HDIFF	Inverse variance weighted	15	-0.00131038	0.000866632	0.130524	1		Type 1 diabetes	290	AD	Inverse variance weighted	15	-0.0177776	0.0123019	0.148427	1
Type 1 diabetes	290	HDIFF	MR Egger	15	0.000401675	0.00160306	0.806065	1		Type 1 diabetes	290	AD	MR Egger	15	-0.0252099	0.0237591	0.307977	1
Type 1 diabetes	290	HDIFF	Simple mode	15	-0.00120417	0.00164492	0.476214	1		Type 1 diabetes	290	AD	Simple mode	15	-0.0117291	0.0225262	0.610721	1
Type 1 diabetes	290	HDIFF	Weighted median	15	-0.000830509	0.00116556	0.476132	1		Type 1 diabetes	290	AD	Weighted median	15	-0.025912	0.0139497	0.0632367	1
Type 1 diabetes	290	HDIFF	Weighted mode	15	-0.000957189	0.00119915	0.438071	1		Type 1 diabetes	290	AD	Weighted mode	15	-0.0278175	0.0160487	0.104997	1
Inflammatory bowel disease	292	HDIFF	Inverse variance weighted	110	4.64e-05	0.00146486	0.974714	1		Inflammatory bowel disease	292	AD	Inverse variance weighted	110	-0.0155513	0.018171	0.392091	1
Inflammatory bowel disease	292	HDIFF	MR Egger	110	-0.00108516	0.00349836	0.757014	1		Inflammatory bowel disease	292	AD	MR Egger	110	-0.020272	0.0434687	0.641898	1
Inflammatory bowel disease	292	HDIFF	Simple mode	110	-0.00285042	0.00501762	0.571148	1		Inflammatory bowel disease	292	AD	Simple mode	110	-0.0941244	0.0546865	0.088058	1
Inflammatory bowel disease	292	HDIFF	Weighted median	110	-0.00208584	0.00206047	0.311389	1		Inflammatory bowel disease	292	AD	Weighted median	110	-0.036144	0.0250684	0.149355	1
Inflammatory bowel disease	292	HDIFF	Weighted mode	110	-0.00285042	0.0028927	0.326618	1		Inflammatory bowel disease	292	AD	Weighted mode	110	-0.0531791	0.033948	0.120133	1
Inflammatory bowel disease	293	HDIFF	Inverse variance weighted	8	-0.00182041	0.00169224	0.282043	1		Inflammatory bowel disease	293	AD	Inverse variance weighted	8	0.00713944	0.0171907	0.677916	1
Inflammatory bowel disease	293	HDIFF	MR Egger	8	-0.00285031	0.0042697	0.529235	1		Inflammatory bowel disease	293	AD	MR Egger	8	-0.00888248	0.0434797	0.84488	1
Inflammatory bowel disease	293	HDIFF	Simple mode	8	0.00100004	0.00268909	0.720977	1		Inflammatory bowel disease	293	AD	Simple mode	8	-0.00730788	0.0345146	0.838348	1
Inflammatory bowel disease	293	HDIFF	Weighted median	8	-0.00034158	0.00186931	0.855009	1		Inflammatory bowel disease	293	AD	Weighted median	8	-0.00211746	0.0208826	0.919234	1
Inflammatory bowel disease	293	HDIFF	Weighted mode	8	0.000470721	0.0022881	0.84286	1		Inflammatory bowel disease	293	AD	Weighted mode	8	-0.023759	0.0292212	0.442947	1
Inflammatory bowel disease	294	HDIFF	Inverse variance weighted	122	0.00063606	0.00164447	0.698914	1		Inflammatory bowel disease	294	AD	Inverse variance weighted	123	-0.00728413	0.01751	0.677411	1
Inflammatory bowel disease	294	HDIFF	MR Egger	122	-0.00509057	0.00383169	0.186519	1		Inflammatory bowel disease	294	AD	MR Egger	123	-0.0234851	0.0418327	0.575559	1
Inflammatory bowel disease	294	HDIFF	Simple mode	122	-0.00742181	0.0049546	0.136747	1		Inflammatory bowel disease	294	AD	Simple mode	123	-0.1022	0.0533825	0.0578992	1
Inflammatory bowel disease	294	HDIFF	Weighted median	122	-0.00338415	0.00206004	0.100432	1		Inflammatory bowel disease	294	AD	Weighted median	123	-0.0328795	0.0259706	0.205503	1
Inflammatory bowel disease	294	HDIFF	Weighted mode	122	-0.00361422	0.00314014	0.252012	1		Inflammatory bowel disease	294	AD	Weighted mode	123	-0.0590195	0.0353434	0.0975059	1
Alzheimer's disease	297	HDIFF	Inverse variance weighted	14	0.00488669	0.00319034	0.125593	1		Alzheimer's disease	297	AD	Inverse variance weighted	14	0.793248	0.0532958	4.19e-50	7.94005e-47
Alzheimer's disease	297	HDIFF	MR Egger	14	0.000743219	0.00618991	0.906415	1		Alzheimer's disease	297	AD	MR Egger	14	0.69086	0.100859	1.77e-05	0.0335415
Alzheimer's disease	297	HDIFF	Simple mode	14	0.0062123	0.00753052	0.424279	1		Alzheimer's disease	297	AD	Simple mode	14	0.897875	0.0753918	2.29e-08	4.33955e-05
Alzheimer's disease	297	HDIFF	Weighted median	14	0.00426281	0.00386447	0.269993	1		Alzheimer's disease	297	AD	Weighted median	14	0.844132	0.0560167	2.58e-51	4.8891e-48
Alzheimer's disease	297	HDIFF	Weighted mode	14	0.000403922	0.00624909	0.949446	1		Alzheimer's disease	297	AD	Weighted mode	14	0.877181	0.0696754	1.17e-08	2.21715e-05
Alzheimer's disease	298	HDIFF	Inverse variance weighted	20	0.00279286	0.0038904	0.472828	1		Alzheimer's disease	298	AD	Inverse variance weighted	19	0.838683	0.032207	1.73e-149	3.27835e-146
Alzheimer's disease	298	HDIFF	MR Egger	20	0.0116452	0.0127014	0.371347	1		Alzheimer's disease	298	AD	MR Egger	19	0.915865	0.101164	6.52e-08	0.000123554
Alzheimer's disease	298	HDIFF	Simple mode	20	-0.00269528	0.00877763	0.762136	1		Alzheimer's disease	298	AD	Simple mode	19	0.869909	0.0895485	1.39e-08	2.63405e-05
Alzheimer's disease	298	HDIFF	Weighted median	20	0.00614716	0.00432404	0.155136	1		Alzheimer's disease	298	AD	Weighted median	19	0.858765	0.054267	2.1e-56	3.9795e-53
Alzheimer's disease	298	HDIFF	Weighted mode	20	0.00976897	0.00557064	0.0956077	1		Alzheimer's disease	298	AD	Weighted mode	19	0.865618	0.0749621	9.35e-10	1.77182e-06
HDL cholesterol	299	HDIFF	Inverse variance weighted	86	-0.00546353	0.00498586	0.273164	1		HDL cholesterol	299	AD	Inverse variance weighted	86	-0.302561	0.224223	0.177217	1
HDL cholesterol	299	HDIFF	MR Egger	86	-0.00988027	0.00938471	0.295449	1		HDL cholesterol	299	AD	MR Egger	86	-0.389017	0.422078	0.35934	1
HDL cholesterol	299	HDIFF	Simple mode	86	-0.00295614	0.0114294	0.796536	1		HDL cholesterol	299	AD	Simple mode	86	-0.186205	0.137559	0.17944	1
HDL cholesterol	299	HDIFF	Weighted median	86	-0.00925506	0.0058613	0.114334	1		HDL cholesterol	299	AD	Weighted median	86	-0.00110039	0.0708493	0.987608	1
HDL cholesterol	299	HDIFF	Weighted mode	86	-0.00686642	0.00597275	0.253523	1		HDL cholesterol	299	AD	Weighted mode	86	-0.0296986	0.0670414	0.658899	1
LDL cholesterol	300	HDIFF	Inverse variance weighted	77	-0.00420633	0.00366706	0.251358	1		LDL cholesterol	300	AD	Inverse variance weighted	77	0.254984	0.09988	0.010683	1
LDL cholesterol	300	HDIFF	MR Egger	77	-0.0019696	0.00531734	0.712121	1		LDL cholesterol	300	AD	MR Egger	77	0.526418	0.146273	0.000570666	1
LDL cholesterol	300	HDIFF	Simple mode	77	-0.00458155	0.00885189	0.606256	1		LDL cholesterol	300	AD	Simple mode	77	-0.0823788	0.121602	0.500178	1
LDL cholesterol	300	HDIFF	Weighted median	77	0.000636747	0.0045496	0.888694	1		LDL cholesterol	300	AD	Weighted median	77	0.0459233	0.0614265	0.454693	1
LDL cholesterol	300	HDIFF	Weighted mode	77	0.000289205	0.00431855	0.946783	1		LDL cholesterol	300	AD	Weighted mode	77	0.00352036	0.0618924	0.954791	1
Total cholesterol	301	HDIFF	Inverse variance weighted	83	-0.00420407	0.00400396	0.293728	1		Total cholesterol	301	AD	Inverse variance weighted	83	0.336598	0.118187	0.00439932	1
Total cholesterol	301	HDIFF	MR Egger	83	-0.00134275	0.00638897	0.834065	1		Total cholesterol	301	AD	MR Egger	83	0.676988	0.191303	0.000668848	1
Total cholesterol	301	HDIFF	Simple mode	83	-0.00750185	0.0106563	0.483438	1		Total cholesterol	301	AD	Simple mode	83	-0.0458958	0.127927	0.720692	1
Total cholesterol	301	HDIFF	Weighted median	83	0.00204234	0.00510918	0.689349	1		Total cholesterol	301	AD	Weighted median	83	0.0530295	0.0675536	0.432454	1
Total cholesterol	301	HDIFF	Weighted mode	83	0.00105446	0.00509057	0.836414	1		Total cholesterol	301	AD	Weighted mode	83	-0.0458958	0.0670056	0.495303	1
Triglycerides	302	HDIFF	Inverse variance weighted	54	-0.00219433	0.00629758	0.727509	1		Triglycerides	302	AD	Inverse variance weighted	54	0.272563	0.160848	0.0901638	1
Triglycerides	302	HDIFF	MR Egger	54	-0.0124753	0.0103766	0.234711	1		Triglycerides	302	AD	MR Egger	54	0.320297	0.266196	0.234333	1
Triglycerides	302	HDIFF	Simple mode	54	-0.0217964	0.0148948	0.149274	1		Triglycerides	302	AD	Simple mode	54	0.0356583	0.126504	0.779137	1
Triglycerides	302	HDIFF	Weighted median	54	-0.0066184	0.00767035	0.388218	1		Triglycerides	302	AD	Weighted median	54	0.0640306	0.0705696	0.364228	1
Triglycerides	302	HDIFF	Weighted mode	54	-0.00937405	0.0073618	0.208455	1		Triglycerides	302	AD	Weighted mode	54	0.101521	0.0678563	0.140555	1
Tryptophan	304	HDIFF	Inverse variance weighted	17	0.0530803	0.0615611	0.388557	1		Tryptophan	304	AD	Inverse variance weighted	17	-0.0686899	0.794259	0.931082	1
Tryptophan	304	HDIFF	MR Egger	17	-0.399054	0.809112	0.629013	1		Tryptophan	304	AD	MR Egger	17	12.0453	10.3068	0.260771	1
Tryptophan	304	HDIFF	Simple mode	17	0.0974481	0.162607	0.557373	1		Tryptophan	304	AD	Simple mode	17	-1.73553	1.89629	0.373662	1
Tryptophan	304	HDIFF	Weighted median	17	0.0995851	0.087045	0.252597	1		Tryptophan	304	AD	Weighted median	17	-0.435427	1.00829	0.665853	1
Tryptophan	304	HDIFF	Weighted mode	17	0.094086	0.151349	0.542931	1		Tryptophan	304	AD	Weighted mode	17	-1.30942	1.82436	0.483265	1
Leucine	306	HDIFF	Inverse variance weighted	12	0.166998	0.135927	0.219227	1		Leucine	306	AD	Inverse variance weighted	12	1.13415	0.764867	0.138125	1
Leucine	306	HDIFF	MR Egger	12	1.12576	0.847303	0.213488	1		Leucine	306	AD	MR Egger	12	3.96169	4.8613	0.434084	1
Leucine	306	HDIFF	Simple mode	12	0.231574	0.289572	0.440806	1		Leucine	306	AD	Simple mode	12	1.31076	1.67929	0.451538	1
Leucine	306	HDIFF	Weighted median	12	0.242985	0.124737	0.051418	1		Leucine	306	AD	Weighted median	12	1.06889	1.01125	0.290512	1
Leucine	306	HDIFF	Weighted mode	12	0.318501	0.176607	0.0987467	1		Leucine	306	AD	Weighted mode	12	1.55737	1.4769	0.314272	1
Uridine	316	HDIFF	Inverse variance weighted	3	0.2075	0.147877	0.16056	1		Uridine	316	AD	Inverse variance weighted	3	-0.741275	0.816017	0.363663	1
Uridine	316	HDIFF	MR Egger	3	1.17373	0.365762	0.192314	1		Uridine	316	AD	MR Egger	3	-1.82408	3.98672	0.726822	1
Uridine	316	HDIFF	Simple mode	3	0.0240172	0.150483	0.887857	1		Uridine	316	AD	Simple mode	3	-1.06378	1.17466	0.460733	1
Uridine	316	HDIFF	Weighted median	3	0.142241	0.105617	0.178058	1		Uridine	316	AD	Weighted median	3	-0.955587	0.945388	0.312118	1
Uridine	316	HDIFF	Weighted mode	3	0.0265779	0.190691	0.901921	1		Uridine	316	AD	Weighted mode	3	-1.03726	1.14184	0.459549	1
Tyrosine	325	HDIFF	Inverse variance weighted	3	-0.00584692	0.106799	0.95634	1		Tyrosine	325	AD	Inverse variance weighted	3	-0.793067	1.74846	0.65013	1
Tyrosine	325	HDIFF	MR Egger	3	-0.452013	1.4852	0.811918	1		Tyrosine	325	AD	MR Egger	3	7.70683	23.6806	0.799695	1
Tyrosine	325	HDIFF	Simple mode	3	-0.123277	0.149094	0.495272	1		Tyrosine	325	AD	Simple mode	3	1.08663	1.36004	0.508116	1
Tyrosine	325	HDIFF	Weighted median	3	-0.0562052	0.101733	0.580622	1		Tyrosine	325	AD	Weighted median	3	0.2331	1.12127	0.835316	1
Tyrosine	325	HDIFF	Weighted mode	3	-0.114232	0.137425	0.49328	1		Tyrosine	325	AD	Weighted mode	3	0.924006	1.2517	0.537261	1
Citrate	341	HDIFF	Inverse variance weighted	6	-0.114374	0.0514462	0.0262034	1		Citrate	341	AD	Inverse variance weighted	6	-0.775398	0.528119	0.142042	1
Citrate	341	HDIFF	MR Egger	6	0.0306152	0.164257	0.861213	1		Citrate	341	AD	MR Egger	6	-0.772409	1.69903	0.672963	1
Citrate	341	HDIFF	Simple mode	6	-0.165895	0.101477	0.16302	1		Citrate	341	AD	Simple mode	6	0.34086	1.03732	0.755777	1
Citrate	341	HDIFF	Weighted median	6	-0.111525	0.0644437	0.083527	1		Citrate	341	AD	Weighted median	6	-0.739672	0.697411	0.288873	1
Citrate	341	HDIFF	Weighted mode	6	-0.0590462	0.0972955	0.570433	1		Citrate	341	AD	Weighted mode	6	-1.5643	1.02764	0.188446	1
Citrulline	356	HDIFF	Inverse variance weighted	3	0.228928	0.151201	0.130008	1		Citrulline	356	AD	Inverse variance weighted	3	0.961074	1.35666	0.478689	1
Citrulline	356	HDIFF	MR Egger	3	-11.6596	4.68866	0.243405	1		Citrulline	356	AD	MR Egger	3	110.746	50.896	0.274248	1
Citrulline	356	HDIFF	Simple mode	3	0.27552	0.191334	0.286535	1		Citrulline	356	AD	Simple mode	3	-0.28417	1.71967	0.883943	1
Citrulline	356	HDIFF	Weighted median	3	0.201997	0.121332	0.0959487	1		Citrulline	356	AD	Weighted median	3	0.169136	1.2714	0.894168	1
Citrulline	356	HDIFF	Weighted mode	3	0.17086	0.19381	0.470993	1		Citrulline	356	AD	Weighted mode	3	-0.355541	1.51738	0.836545	1
Gamma-glutamylglutamine	359	HDIFF	Inverse variance weighted	3	-0.201812	0.0537356	0.000172899	0.327644		Gamma-glutamylglutamine	359	AD	Inverse variance weighted	3	-1.94817	0.578214	0.000753608	1
Gamma-glutamylglutamine	359	HDIFF	MR Egger	3	-0.19655	0.185743	0.482009	1		Gamma-glutamylglutamine	359	AD	MR Egger	3	-2.99557	1.99289	0.373722	1
Gamma-glutamylglutamine	359	HDIFF	Simple mode	3	-0.176774	0.0765504	0.147212	1		Gamma-glutamylglutamine	359	AD	Simple mode	3	-2.22361	0.745707	0.0964668	1
Gamma-glutamylglutamine	359	HDIFF	Weighted median	3	-0.184687	0.0630987	0.003423	1		Gamma-glutamylglutamine	359	AD	Weighted median	3	-2.06041	0.67273	0.00219303	1
Gamma-glutamylglutamine	359	HDIFF	Weighted mode	3	-0.181243	0.0724219	0.129392	1		Gamma-glutamylglutamine	359	AD	Weighted mode	3	-2.1596	0.782134	0.109952	1
Gamma-glutamyltyrosine	360	HDIFF	Inverse variance weighted	3	-0.0874845	0.0795559	0.27148	1		Gamma-glutamyltyrosine	360	AD	Inverse variance weighted	3	0.810251	0.858419	0.345227	1
Gamma-glutamyltyrosine	360	HDIFF	MR Egger	3	0.249447	2.59556	0.939005	1		Gamma-glutamyltyrosine	360	AD	MR Egger	3	18.5741	28.0087	0.627217	1
Gamma-glutamyltyrosine	360	HDIFF	Simple mode	3	-0.0808263	0.105534	0.52379	1		Gamma-glutamyltyrosine	360	AD	Simple mode	3	0.269985	1.29771	0.854455	1
Gamma-glutamyltyrosine	360	HDIFF	Weighted median	3	-0.0835405	0.0919465	0.363574	1		Gamma-glutamyltyrosine	360	AD	Weighted median	3	0.521747	1.10552	0.636966	1
Gamma-glutamyltyrosine	360	HDIFF	Weighted mode	3	-0.0805345	0.109957	0.540117	1		Gamma-glutamyltyrosine	360	AD	Weighted mode	3	0.294662	1.2923	0.840825	1
Betaine	362	HDIFF	Inverse variance weighted	3	-0.00590305	0.0436928	0.89253	1		Betaine	362	AD	Inverse variance weighted	3	0.0407109	0.480785	0.932519	1
Betaine	362	HDIFF	MR Egger	3	0.130989	0.128866	0.4948	1		Betaine	362	AD	MR Egger	3	0.129968	1.40068	0.941097	1
Betaine	362	HDIFF	Simple mode	3	-0.0520804	0.0652724	0.508617	1		Betaine	362	AD	Simple mode	3	-0.342969	0.687066	0.667153	1
Betaine	362	HDIFF	Weighted median	3	-0.00917285	0.0530826	0.862806	1		Betaine	362	AD	Weighted median	3	-0.0550631	0.559208	0.921562	1
Betaine	362	HDIFF	Weighted mode	3	-0.0272145	0.0650022	0.716133	1		Betaine	362	AD	Weighted mode	3	-0.341159	0.676143	0.663965	1
Kynurenine	375	HDIFF	Inverse variance weighted	3	0.0457773	0.0464837	0.324721	1		Kynurenine	375	AD	Inverse variance weighted	3	-0.428135	0.648661	0.509236	1
Kynurenine	375	HDIFF	MR Egger	3	0.00604339	0.156138	0.975372	1		Kynurenine	375	AD	MR Egger	3	-0.796986	2.54988	0.807143	1
Kynurenine	375	HDIFF	Simple mode	3	0.00177006	0.0746091	0.983227	1		Kynurenine	375	AD	Simple mode	3	-0.337893	0.789527	0.710352	1
Kynurenine	375	HDIFF	Weighted median	3	0.0357598	0.0539397	0.507357	1		Kynurenine	375	AD	Weighted median	3	-0.459036	0.573617	0.423567	1
Kynurenine	375	HDIFF	Weighted mode	3	0.0119212	0.0587697	0.858019	1		Kynurenine	375	AD	Weighted mode	3	-0.414034	0.643024	0.585631	1
Carnitine	379	HDIFF	Inverse variance weighted	16	-0.0427994	0.104827	0.683063	1		Carnitine	379	AD	Inverse variance weighted	16	-0.972647	0.639856	0.128485	1
Carnitine	379	HDIFF	MR Egger	16	0.103511	0.196238	0.60612	1		Carnitine	379	AD	MR Egger	16	0.234565	1.17784	0.84501	1
Carnitine	379	HDIFF	Simple mode	16	-0.0491666	0.100471	0.631666	1		Carnitine	379	AD	Simple mode	16	-0.0691043	1.29933	0.958287	1
Carnitine	379	HDIFF	Weighted median	16	0.0311389	0.0581069	0.592035	1		Carnitine	379	AD	Weighted median	16	-0.218973	0.644773	0.734148	1
Carnitine	379	HDIFF	Weighted mode	16	0.0210155	0.0612333	0.736208	1		Carnitine	379	AD	Weighted mode	16	-0.11046	0.675448	0.87228	1
3-methyl-2-oxovalerate	383	HDIFF	Inverse variance weighted	3	0.164703	0.0787915	0.0365848	1		3-methyl-2-oxovalerate	383	AD	Inverse variance weighted	3	0.833839	0.718378	0.245754	1
3-methyl-2-oxovalerate	383	HDIFF	MR Egger	3	0.569042	0.657642	0.545902	1		3-methyl-2-oxovalerate	383	AD	MR Egger	3	2.44721	5.67332	0.740743	1
3-methyl-2-oxovalerate	383	HDIFF	Simple mode	3	0.227796	0.111912	0.178758	1		3-methyl-2-oxovalerate	383	AD	Simple mode	3	1.38182	1.06618	0.324364	1
3-methyl-2-oxovalerate	383	HDIFF	Weighted median	3	0.213487	0.080674	0.00813808	1		3-methyl-2-oxovalerate	383	AD	Weighted median	3	1.22481	0.84762	0.148457	1
3-methyl-2-oxovalerate	383	HDIFF	Weighted mode	3	0.236611	0.112755	0.170742	1		3-methyl-2-oxovalerate	383	AD	Weighted mode	3	1.34426	1.00305	0.312152	1
1,5-anhydroglucitol (1,5-AG)	419	HDIFF	Inverse variance weighted	3	0.0220593	0.0313246	0.481298	1		1,5-anhydroglucitol (1,5-AG)	419	AD	Inverse variance weighted	3	-0.357375	0.601924	0.552699	1
1,5-anhydroglucitol (1,5-AG)	419	HDIFF	MR Egger	3	0.0888619	0.0948486	0.520739	1		1,5-anhydroglucitol (1,5-AG)	419	AD	MR Egger	3	-2.68908	1.00641	0.227985	1
1,5-anhydroglucitol (1,5-AG)	419	HDIFF	Simple mode	3	0.0364736	0.0446214	0.499584	1		1,5-anhydroglucitol (1,5-AG)	419	AD	Simple mode	3	-0.125515	0.728013	0.878986	1
1,5-anhydroglucitol (1,5-AG)	419	HDIFF	Weighted median	3	0.0281025	0.0338732	0.406744	1		1,5-anhydroglucitol (1,5-AG)	419	AD	Weighted median	3	-0.486989	0.390915	0.21285	1
1,5-anhydroglucitol (1,5-AG)	419	HDIFF	Weighted mode	3	0.0306549	0.0425127	0.545761	1		1,5-anhydroglucitol (1,5-AG)	419	AD	Weighted mode	3	-0.686911	0.386298	0.217344	1
2-hydroxyisobutyrate	427	HDIFF	Inverse variance weighted	3	0.0357762	0.0423597	0.398344	1		2-hydroxyisobutyrate	427	AD	Inverse variance weighted	3	-0.628599	0.457325	0.169282	1
2-hydroxyisobutyrate	427	HDIFF	MR Egger	3	0.0933949	0.106253	0.540945	1		2-hydroxyisobutyrate	427	AD	MR Egger	3	-1.91496	1.14006	0.341857	1
2-hydroxyisobutyrate	427	HDIFF	Simple mode	3	0.0480535	0.060916	0.51286	1		2-hydroxyisobutyrate	427	AD	Simple mode	3	0.055711	0.818277	0.951914	1
2-hydroxyisobutyrate	427	HDIFF	Weighted median	3	0.0472231	0.0459523	0.304112	1		2-hydroxyisobutyrate	427	AD	Weighted median	3	-0.561679	0.496143	0.257596	1
2-hydroxyisobutyrate	427	HDIFF	Weighted mode	3	0.053998	0.053604	0.419831	1		2-hydroxyisobutyrate	427	AD	Weighted mode	3	-1.09489	0.559008	0.189252	1
X-10510	444	HDIFF	Inverse variance weighted	3	-0.122169	0.0347801	0.00044371	0.84083		X-10510	444	AD	Inverse variance weighted	3	0.384813	0.381375	0.312967	1
X-10510	444	HDIFF	MR Egger	3	-0.102504	0.0774554	0.411955	1		X-10510	444	AD	MR Egger	3	-0.52941	0.847423	0.644509	1
X-10510	444	HDIFF	Simple mode	3	-0.119243	0.0497626	0.138799	1		X-10510	444	AD	Simple mode	3	1.17293	0.727484	0.248219	1
X-10510	444	HDIFF	Weighted median	3	-0.117246	0.0375768	0.00180751	1		X-10510	444	AD	Weighted median	3	0.396737	0.402458	0.324238	1
X-10510	444	HDIFF	Weighted mode	3	-0.11576	0.0400059	0.101565	1		X-10510	444	AD	Weighted mode	3	0.0895646	0.474768	0.867776	1
Androsterone sulfate	460	HDIFF	Inverse variance weighted	3	0.00830809	0.00710363	0.24218	1		Androsterone sulfate	460	AD	Inverse variance weighted	3	-0.191182	0.0790357	0.0155663	1
Androsterone sulfate	460	HDIFF	MR Egger	3	0.00967066	0.00960443	0.497813	1		Androsterone sulfate	460	AD	MR Egger	3	-0.200287	0.106994	0.312348	1
Androsterone sulfate	460	HDIFF	Simple mode	3	0.00871956	0.0111142	0.514892	1		Androsterone sulfate	460	AD	Simple mode	3	-0.227218	0.12202	0.20363	1
Androsterone sulfate	460	HDIFF	Weighted median	3	0.00882938	0.00714725	0.216699	1		Androsterone sulfate	460	AD	Weighted median	3	-0.197217	0.080492	0.0142801	1
Androsterone sulfate	460	HDIFF	Weighted mode	3	0.00886278	0.00776316	0.371864	1		Androsterone sulfate	460	AD	Weighted mode	3	-0.198311	0.0788306	0.1283	1
Serine	464	HDIFF	Inverse variance weighted	3	0.0237567	0.0416456	0.568373	1		Serine	464	AD	Inverse variance weighted	3	0.103644	0.453203	0.819108	1
Serine	464	HDIFF	MR Egger	3	0.123731	0.468982	0.835783	1		Serine	464	AD	MR Egger	3	-5.57326	5.1633	0.475703	1
Serine	464	HDIFF	Simple mode	3	0.0330521	0.0575436	0.623702	1		Serine	464	AD	Simple mode	3	0.512238	0.734396	0.557669	1
Serine	464	HDIFF	Weighted median	3	0.0310819	0.0462516	0.501571	1		Serine	464	AD	Weighted median	3	0.389744	0.526237	0.458921	1
Serine	464	HDIFF	Weighted mode	3	0.0339629	0.054626	0.597543	1		Serine	464	AD	Weighted mode	3	0.518533	0.676094	0.523274	1
Hexanoylcarnitine	467	HDIFF	Inverse variance weighted	3	-0.00359471	0.0184896	0.845849	1		Hexanoylcarnitine	467	AD	Inverse variance weighted	3	0.261665	0.326071	0.422276	1
Hexanoylcarnitine	467	HDIFF	MR Egger	3	-0.0198715	0.0375419	0.690079	1		Hexanoylcarnitine	467	AD	MR Egger	3	1.07016	0.412841	0.234392	1
Hexanoylcarnitine	467	HDIFF	Simple mode	3	0.00132256	0.029406	0.968213	1		Hexanoylcarnitine	467	AD	Simple mode	3	-0.708836	0.749529	0.44412	1
Hexanoylcarnitine	467	HDIFF	Weighted median	3	-0.0052514	0.0188613	0.780689	1		Hexanoylcarnitine	467	AD	Weighted median	3	0.245656	0.215467	0.254241	1
Hexanoylcarnitine	467	HDIFF	Weighted mode	3	-0.00674575	0.0211075	0.779574	1		Hexanoylcarnitine	467	AD	Weighted mode	3	0.479214	0.219394	0.160582	1
Butyrylcarnitine	476	HDIFF	Inverse variance weighted	5	-0.0139964	0.00794302	0.0780525	1		Butyrylcarnitine	476	AD	Inverse variance weighted	5	0.000477798	0.0848835	0.995509	1
Butyrylcarnitine	476	HDIFF	MR Egger	5	-0.0149477	0.0121865	0.307471	1		Butyrylcarnitine	476	AD	MR Egger	5	0.0735206	0.130255	0.611904	1
Butyrylcarnitine	476	HDIFF	Simple mode	5	-0.00657639	0.0176538	0.728404	1		Butyrylcarnitine	476	AD	Simple mode	5	-0.0113103	0.19799	0.957185	1
Butyrylcarnitine	476	HDIFF	Weighted median	5	-0.0140737	0.00826097	0.088448	1		Butyrylcarnitine	476	AD	Weighted median	5	0.0190037	0.0901845	0.833105	1
Butyrylcarnitine	476	HDIFF	Weighted mode	5	-0.0137264	0.00798758	0.160838	1		Butyrylcarnitine	476	AD	Weighted mode	5	0.0154718	0.0910835	0.873362	1
Propionylcarnitine	479	HDIFF	Inverse variance weighted	3	0.0711573	0.0563585	0.206739	1		Propionylcarnitine	479	AD	Inverse variance weighted	3	-0.23974	0.474318	0.613248	1
Propionylcarnitine	479	HDIFF	MR Egger	3	-0.0670627	0.0981427	0.618383	1		Propionylcarnitine	479	AD	MR Egger	3	0.396687	1.06911	0.77381	1
Propionylcarnitine	479	HDIFF	Simple mode	3	0.0513854	0.061722	0.492691	1		Propionylcarnitine	479	AD	Simple mode	3	-0.606989	0.735517	0.495994	1
Propionylcarnitine	479	HDIFF	Weighted median	3	0.0468718	0.0464233	0.312658	1		Propionylcarnitine	479	AD	Weighted median	3	-0.221364	0.48541	0.648364	1
Propionylcarnitine	479	HDIFF	Weighted mode	3	0.0408964	0.0509296	0.506238	1		Propionylcarnitine	479	AD	Weighted mode	3	-0.00517993	0.566013	0.993529	1
X-11315	495	HDIFF	Inverse variance weighted	3	-0.0314813	0.0360072	0.381951	1		X-11315	495	AD	Inverse variance weighted	3	0.121788	0.402762	0.762361	1
X-11315	495	HDIFF	MR Egger	3	-0.0519724	0.114656	0.729063	1		X-11315	495	AD	MR Egger	3	1.41566	1.29453	0.471566	1
X-11315	495	HDIFF	Simple mode	3	-0.0381983	0.0502539	0.526574	1		X-11315	495	AD	Simple mode	3	0.370732	0.595418	0.597051	1
X-11315	495	HDIFF	Weighted median	3	-0.0365696	0.0403965	0.365325	1		X-11315	495	AD	Weighted median	3	0.295018	0.466097	0.526763	1
X-11315	495	HDIFF	Weighted mode	3	-0.0393318	0.0488167	0.504981	1		X-11315	495	AD	Weighted mode	3	0.407063	0.620084	0.57896	1
3-dehydrocarnitine*	500	HDIFF	Inverse variance weighted	3	0.00869834	0.0402519	0.828912	1		3-dehydrocarnitine*	500	AD	Inverse variance weighted	3	-0.436426	0.440497	0.321803	1
3-dehydrocarnitine*	500	HDIFF	MR Egger	3	0.06496	0.210564	0.809497	1		3-dehydrocarnitine*	500	AD	MR Egger	3	-0.79852	2.36991	0.793102	1
3-dehydrocarnitine*	500	HDIFF	Simple mode	3	0.00518052	0.0571683	0.936054	1		3-dehydrocarnitine*	500	AD	Simple mode	3	-0.423815	0.610481	0.559337	1
3-dehydrocarnitine*	500	HDIFF	Weighted median	3	0.0129654	0.0433161	0.764695	1		3-dehydrocarnitine*	500	AD	Weighted median	3	-0.46724	0.471844	0.322055	1
3-dehydrocarnitine*	500	HDIFF	Weighted mode	3	0.0203471	0.0488936	0.717706	1		3-dehydrocarnitine*	500	AD	Weighted mode	3	-0.511223	0.562097	0.459093	1
Pyroglutamine*	501	HDIFF	Inverse variance weighted	3	0.0203182	0.021312	0.340404	1		Pyroglutamine*	501	AD	Inverse variance weighted	3	0.163964	0.237805	0.490514	1
Pyroglutamine*	501	HDIFF	MR Egger	3	0.0876153	0.114138	0.583214	1		Pyroglutamine*	501	AD	MR Egger	3	-0.914952	1.20572	0.586747	1
Pyroglutamine*	501	HDIFF	Simple mode	3	0.0375906	0.0344838	0.389502	1		Pyroglutamine*	501	AD	Simple mode	3	0.315835	0.339827	0.450798	1
Pyroglutamine*	501	HDIFF	Weighted median	3	0.0369231	0.0259206	0.15431	1		Pyroglutamine*	501	AD	Weighted median	3	0.284797	0.278488	0.306471	1
Pyroglutamine*	501	HDIFF	Weighted mode	3	0.0375906	0.0305186	0.343221	1		Pyroglutamine*	501	AD	Weighted mode	3	0.314773	0.331642	0.442731	1
X-11445--5-alpha-pregnan-3beta,20alpha-disulfate	517	HDIFF	Inverse variance weighted	3	-0.0272148	0.019496	0.162738	1		X-11445--5-alpha-pregnan-3beta,20alpha-disulfate	517	AD	Inverse variance weighted	4	-0.0424062	0.139371	0.760923	1
X-11445--5-alpha-pregnan-3beta,20alpha-disulfate	517	HDIFF	MR Egger	3	-0.331421	0.167296	0.297598	1		X-11445--5-alpha-pregnan-3beta,20alpha-disulfate	517	AD	MR Egger	4	0.403321	0.963136	0.716079	1
X-11445--5-alpha-pregnan-3beta,20alpha-disulfate	517	HDIFF	Simple mode	3	-0.0106878	0.0286608	0.74503	1		X-11445--5-alpha-pregnan-3beta,20alpha-disulfate	517	AD	Simple mode	4	-0.198467	0.243573	0.47485	1
X-11445--5-alpha-pregnan-3beta,20alpha-disulfate	517	HDIFF	Weighted median	3	-0.0211202	0.0198086	0.286326	1		X-11445--5-alpha-pregnan-3beta,20alpha-disulfate	517	AD	Weighted median	4	-0.109085	0.168005	0.516149	1
X-11445--5-alpha-pregnan-3beta,20alpha-disulfate	517	HDIFF	Weighted mode	3	-0.0123228	0.0283508	0.706216	1		X-11445--5-alpha-pregnan-3beta,20alpha-disulfate	517	AD	Weighted mode	4	-0.174033	0.233727	0.510536	1
X-11469	519	HDIFF	Inverse variance weighted	3	-0.0100781	0.0185777	0.587485	1		X-11469	519	AD	Inverse variance weighted	3	0.0500725	0.20957	0.81116	1
X-11469	519	HDIFF	MR Egger	3	-0.183674	0.221264	0.558927	1		X-11469	519	AD	MR Egger	3	0.421619	3.50882	0.923869	1
X-11469	519	HDIFF	Simple mode	3	-0.0184705	0.0253259	0.541655	1		X-11469	519	AD	Simple mode	3	0.199305	0.307532	0.583401	1
X-11469	519	HDIFF	Weighted median	3	-0.0157741	0.021254	0.457984	1		X-11469	519	AD	Weighted median	3	0.139082	0.237968	0.558912	1
X-11469	519	HDIFF	Weighted mode	3	-0.0197239	0.0261275	0.529091	1		X-11469	519	AD	Weighted mode	3	0.186549	0.272104	0.563777	1
X-11538	531	HDIFF	Inverse variance weighted	3	0.0111747	0.0187297	0.550753	1		X-11538	531	AD	Inverse variance weighted	3	0.19276	0.145463	0.185122	1
X-11538	531	HDIFF	MR Egger	3	-0.0193137	0.0378946	0.699927	1		X-11538	531	AD	MR Egger	3	0.113084	0.291452	0.764374	1
X-11538	531	HDIFF	Simple mode	3	0.0530052	0.0327442	0.246915	1		X-11538	531	AD	Simple mode	3	0.300289	0.2074	0.284626	1
X-11538	531	HDIFF	Weighted median	3	0.0112289	0.0145088	0.438967	1		X-11538	531	AD	Weighted median	3	0.194614	0.148432	0.189813	1
X-11538	531	HDIFF	Weighted mode	3	-0.00729255	0.0174248	0.71623	1		X-11538	531	AD	Weighted mode	3	0.12835	0.176685	0.543086	1
X-11593--O-methylascorbate*	536	HDIFF	Inverse variance weighted	6	-0.0563005	0.0384523	0.143149	1		X-11593--O-methylascorbate*	536	AD	Inverse variance weighted	6	-0.0265488	0.26461	0.920081	1
X-11593--O-methylascorbate*	536	HDIFF	MR Egger	6	-0.0647941	0.0696192	0.404696	1		X-11593--O-methylascorbate*	536	AD	MR Egger	6	-0.135582	0.429916	0.768249	1
X-11593--O-methylascorbate*	536	HDIFF	Simple mode	6	0.0350248	0.076404	0.66589	1		X-11593--O-methylascorbate*	536	AD	Simple mode	6	-0.0819319	0.651226	0.904783	1
X-11593--O-methylascorbate*	536	HDIFF	Weighted median	6	-0.0519039	0.026207	0.0476431	1		X-11593--O-methylascorbate*	536	AD	Weighted median	6	-0.0947819	0.283436	0.738075	1
X-11593--O-methylascorbate*	536	HDIFF	Weighted mode	6	-0.0500529	0.0283283	0.137498	1		X-11593--O-methylascorbate*	536	AD	Weighted mode	6	-0.103136	0.283561	0.730942	1
X-11792	542	HDIFF	Inverse variance weighted	3	-0.00101477	0.0088348	0.908556	1		X-11792	542	AD	Inverse variance weighted	3	-0.14739	0.0974563	0.130439	1
X-11792	542	HDIFF	MR Egger	3	0.0342406	0.0358257	0.5144	1		X-11792	542	AD	MR Egger	3	0.232518	0.398805	0.663958	1
X-11792	542	HDIFF	Simple mode	3	-0.0115135	0.0155452	0.536058	1		X-11792	542	AD	Simple mode	3	-0.112814	0.132077	0.483001	1
X-11792	542	HDIFF	Weighted median	3	-0.0044011	0.00965052	0.648356	1		X-11792	542	AD	Weighted median	3	-0.120157	0.113002	0.287636	1
X-11792	542	HDIFF	Weighted mode	3	0.0105886	0.0123274	0.480882	1		X-11792	542	AD	Weighted mode	3	-0.103867	0.130068	0.508304	1
1-arachidonoylglycerophosphocholine*	558	HDIFF	Inverse variance weighted	3	-0.0206643	0.0227634	0.363991	1		1-arachidonoylglycerophosphocholine*	558	AD	Inverse variance weighted	3	0.0636793	0.308895	0.836672	1
1-arachidonoylglycerophosphocholine*	558	HDIFF	MR Egger	3	-0.0346315	0.044121	0.576343	1		1-arachidonoylglycerophosphocholine*	558	AD	MR Egger	3	0.779836	0.481358	0.352058	1
1-arachidonoylglycerophosphocholine*	558	HDIFF	Simple mode	3	-0.0344463	0.037737	0.457704	1		1-arachidonoylglycerophosphocholine*	558	AD	Simple mode	3	-0.982648	0.767812	0.329007	1
1-arachidonoylglycerophosphocholine*	558	HDIFF	Weighted median	3	-0.0225613	0.0234055	0.335081	1		1-arachidonoylglycerophosphocholine*	558	AD	Weighted median	3	0.0666869	0.251663	0.791021	1
1-arachidonoylglycerophosphocholine*	558	HDIFF	Weighted mode	3	-0.0232871	0.0240105	0.434422	1		1-arachidonoylglycerophosphocholine*	558	AD	Weighted mode	3	0.244466	0.248083	0.428302	1
X-12063	570	HDIFF	Inverse variance weighted	7	0.00256828	0.0100131	0.797571	1		X-12063	570	AD	Inverse variance weighted	6	-0.0245745	0.0991754	0.804298	1
X-12063	570	HDIFF	MR Egger	7	0.00419167	0.0171061	0.816165	1		X-12063	570	AD	MR Egger	6	-0.037723	0.171514	0.836686	1
X-12063	570	HDIFF	Simple mode	7	-0.00914591	0.0171359	0.612715	1		X-12063	570	AD	Simple mode	6	-0.0443212	0.169974	0.804681	1
X-12063	570	HDIFF	Weighted median	7	4.29e-05	0.0101499	0.996631	1		X-12063	570	AD	Weighted median	6	-0.0311967	0.103881	0.763939	1
X-12063	570	HDIFF	Weighted mode	7	0.00152083	0.00965333	0.879984	1		X-12063	570	AD	Weighted mode	6	-0.0130841	0.109204	0.909296	1
Erythronate*	580	HDIFF	Inverse variance weighted	3	0.0779125	0.071717	0.277308	1		X-12092	580	AD	Inverse variance weighted	4	-0.0500359	0.107659	0.642103	1
Erythronate*	580	HDIFF	MR Egger	3	-0.055068	0.565761	0.938229	1		X-12092	580	AD	MR Egger	4	0.0309139	0.154948	0.860307	1
Erythronate*	580	HDIFF	Simple mode	3	0.132812	0.102904	0.325901	1		X-12092	580	AD	Simple mode	4	-0.0295436	0.140295	0.846705	1
Erythronate*	580	HDIFF	Weighted median	3	0.0922582	0.0834022	0.268646	1		X-12092	580	AD	Weighted median	4	-0.0344092	0.0581715	0.554177	1
Erythronate*	580	HDIFF	Weighted mode	3	0.0243976	0.0949473	0.821229	1		X-12092	580	AD	Weighted mode	4	-0.0295436	0.0605764	0.659176	1
X-12244--N-acetylcarnosine	596	HDIFF	Inverse variance weighted	3	-0.0536161	0.0366545	0.143538	1		X-12244--N-acetylcarnosine	596	AD	Inverse variance weighted	3	0.107169	0.51599	0.835467	1
X-12244--N-acetylcarnosine	596	HDIFF	MR Egger	3	0.00387896	0.394759	0.993745	1		X-12244--N-acetylcarnosine	596	AD	MR Egger	3	5.67233	5.53614	0.492265	1
X-12244--N-acetylcarnosine	596	HDIFF	Simple mode	3	-0.0407605	0.0517873	0.513696	1		X-12244--N-acetylcarnosine	596	AD	Simple mode	3	-0.433399	0.702697	0.600244	1
X-12244--N-acetylcarnosine	596	HDIFF	Weighted median	3	-0.0484494	0.0431243	0.261233	1		X-12244--N-acetylcarnosine	596	AD	Weighted median	3	-0.40688	0.512919	0.427624	1
X-12244--N-acetylcarnosine	596	HDIFF	Weighted mode	3	-0.0392365	0.0514958	0.525689	1		X-12244--N-acetylcarnosine	596	AD	Weighted mode	3	-0.43713	0.689336	0.59085	1
Alpha-hydroxyisovalerate	616	HDIFF	Inverse variance weighted	3	0.0410943	0.0524564	0.433393	1		Alpha-hydroxyisovalerate	616	AD	Inverse variance weighted	3	-0.238601	0.416359	0.566599	1
Alpha-hydroxyisovalerate	616	HDIFF	MR Egger	3	-0.167236	0.11967	0.395406	1		Alpha-hydroxyisovalerate	616	AD	MR Egger	3	-2.11155	0.934784	0.265322	1
Alpha-hydroxyisovalerate	616	HDIFF	Simple mode	3	0.0183849	0.037889	0.675463	1		Alpha-hydroxyisovalerate	616	AD	Simple mode	3	0.517061	0.660905	0.515929	1
Alpha-hydroxyisovalerate	616	HDIFF	Weighted median	3	0.0153308	0.0286853	0.593031	1		Alpha-hydroxyisovalerate	616	AD	Weighted median	3	-0.232042	0.296518	0.433888	1
Alpha-hydroxyisovalerate	616	HDIFF	Weighted mode	3	0.0100507	0.0286955	0.759597	1		Alpha-hydroxyisovalerate	616	AD	Weighted mode	3	-0.653689	0.345677	0.199175	1
Decanoylcarnitine	618	HDIFF	Inverse variance weighted	3	0.0120448	0.0176351	0.494605	1		Decanoylcarnitine	618	AD	Inverse variance weighted	3	0.323458	0.316087	0.306157	1
Decanoylcarnitine	618	HDIFF	MR Egger	3	0.0444982	0.0554375	0.56941	1		Decanoylcarnitine	618	AD	MR Egger	3	-0.103214	1.22359	0.946426	1
Decanoylcarnitine	618	HDIFF	Simple mode	3	-0.00826583	0.028076	0.796191	1		Decanoylcarnitine	618	AD	Simple mode	3	0.789579	0.436542	0.21222	1
Decanoylcarnitine	618	HDIFF	Weighted median	3	0.0123679	0.0200184	0.536689	1		Decanoylcarnitine	618	AD	Weighted median	3	0.341423	0.259406	0.188117	1
Decanoylcarnitine	618	HDIFF	Weighted mode	3	0.0109393	0.0236872	0.689576	1		Decanoylcarnitine	618	AD	Weighted mode	3	0.70536	0.402791	0.222015	1
X-12510--2-aminooctanoic acid	629	HDIFF	Inverse variance weighted	3	0.011688	0.0160659	0.466917	1		X-12510--2-aminooctanoic acid	629	AD	Inverse variance weighted	3	-0.086325	0.159252	0.587772	1
X-12510--2-aminooctanoic acid	629	HDIFF	MR Egger	3	0.0175179	0.0375465	0.722087	1		X-12510--2-aminooctanoic acid	629	AD	MR Egger	3	-0.340976	0.232846	0.381426	1
X-12510--2-aminooctanoic acid	629	HDIFF	Simple mode	3	-0.00701078	0.0246846	0.803103	1		X-12510--2-aminooctanoic acid	629	AD	Simple mode	3	-0.266496	0.263561	0.418387	1
X-12510--2-aminooctanoic acid	629	HDIFF	Weighted median	3	0.00941677	0.0126869	0.457939	1		X-12510--2-aminooctanoic acid	629	AD	Weighted median	3	-0.11772	0.143479	0.411949	1
X-12510--2-aminooctanoic acid	629	HDIFF	Weighted mode	3	0.00822358	0.0130934	0.594116	1		X-12510--2-aminooctanoic acid	629	AD	Weighted mode	3	-0.132358	0.151332	0.474013	1
X-12644	636	HDIFF	Inverse variance weighted	3	-0.0755247	0.0474372	0.111362	1		X-12644	636	AD	Inverse variance weighted	3	-0.382762	1.15513	0.740374	1
X-12644	636	HDIFF	MR Egger	3	-0.15599	0.338718	0.725249	1		X-12644	636	AD	MR Egger	3	11.1052	3.65777	0.202562	1
X-12644	636	HDIFF	Simple mode	3	-0.0630805	0.0659409	0.439712	1		X-12644	636	AD	Simple mode	3	0.687301	0.776307	0.46937	1
X-12644	636	HDIFF	Weighted median	3	-0.070985	0.0564813	0.208831	1		X-12644	636	AD	Weighted median	3	0.437825	0.678815	0.518937	1
X-12644	636	HDIFF	Weighted mode	3	-0.0635142	0.0672957	0.444893	1		X-12644	636	AD	Weighted mode	3	0.655477	0.768817	0.483702	1
X-12728	646	HDIFF	Inverse variance weighted	8	-0.000291904	0.00138535	0.833115	1		X-12728	646	AD	Inverse variance weighted	8	0.0170195	0.0208377	0.414062	1
X-12728	646	HDIFF	MR Egger	8	0.000252056	0.00762132	0.974689	1		X-12728	646	AD	MR Egger	8	0.0470912	0.0954246	0.639207	1
X-12728	646	HDIFF	Simple mode	8	0.000364565	0.00310025	0.909694	1		X-12728	646	AD	Simple mode	8	0.00943267	0.0350555	0.795628	1
X-12728	646	HDIFF	Weighted median	8	-0.000701874	0.00163147	0.667043	1		X-12728	646	AD	Weighted median	8	0.00713085	0.0220668	0.746583	1
X-12728	646	HDIFF	Weighted mode	8	-0.00217221	0.00205919	0.326521	1		X-12728	646	AD	Weighted mode	8	0.00296688	0.0236864	0.903842	1
Isovalerylcarnitine	652	HDIFF	Inverse variance weighted	3	0.011717	0.0255657	0.646729	1		Isovalerylcarnitine	652	AD	Inverse variance weighted	3	-0.200219	0.277507	0.470608	1
Isovalerylcarnitine	652	HDIFF	MR Egger	3	0.00352932	0.392824	0.99428	1		Isovalerylcarnitine	652	AD	MR Egger	3	0.143079	3.85427	0.976378	1
Isovalerylcarnitine	652	HDIFF	Simple mode	3	0.0405214	0.0429575	0.445104	1		Isovalerylcarnitine	652	AD	Simple mode	3	-0.0351226	0.378787	0.934575	1
Isovalerylcarnitine	652	HDIFF	Weighted median	3	0.0131566	0.0286037	0.645543	1		Isovalerylcarnitine	652	AD	Weighted median	3	-0.178189	0.30367	0.557348	1
Isovalerylcarnitine	652	HDIFF	Weighted mode	3	0.031736	0.0362676	0.473826	1		Isovalerylcarnitine	652	AD	Weighted mode	3	-0.0474463	0.381618	0.912424	1
Bradykinin, des-arg(9)	656	HDIFF	Inverse variance weighted	3	-0.000435389	0.0061194	0.943279	1		Bradykinin, des-arg(9)	656	AD	Inverse variance weighted	3	-0.115728	0.0806848	0.151482	1
Bradykinin, des-arg(9)	656	HDIFF	MR Egger	3	0.00945287	0.0223599	0.74537	1		Bradykinin, des-arg(9)	656	AD	MR Egger	3	0.235584	0.218632	0.476251	1
Bradykinin, des-arg(9)	656	HDIFF	Simple mode	3	-0.00648146	0.0103104	0.59381	1		Bradykinin, des-arg(9)	656	AD	Simple mode	3	-0.0766355	0.0908743	0.487835	1
Bradykinin, des-arg(9)	656	HDIFF	Weighted median	3	-0.00397938	0.00734625	0.588033	1		Bradykinin, des-arg(9)	656	AD	Weighted median	3	-0.0826788	0.0734775	0.260493	1
Bradykinin, des-arg(9)	656	HDIFF	Weighted mode	3	-0.0076429	0.00958862	0.508997	1		Bradykinin, des-arg(9)	656	AD	Weighted mode	3	-0.0766355	0.079614	0.437321	1
X-12798	661	HDIFF	Inverse variance weighted	3	-0.00511897	0.0111298	0.645565	1		X-12798	661	AD	Inverse variance weighted	3	0.0409475	0.121039	0.735137	1
X-12798	661	HDIFF	MR Egger	3	-0.00331503	0.0156546	0.867152	1		X-12798	661	AD	MR Egger	3	-0.0856615	0.169974	0.702815	1
X-12798	661	HDIFF	Simple mode	3	-0.0037568	0.0165352	0.841379	1		X-12798	661	AD	Simple mode	3	0.414834	0.264602	0.257466	1
X-12798	661	HDIFF	Weighted median	3	-0.00472595	0.0116017	0.68375	1		X-12798	661	AD	Weighted median	3	0.0385393	0.123413	0.754827	1
X-12798	661	HDIFF	Weighted mode	3	-0.00475542	0.0122961	0.736218	1		X-12798	661	AD	Weighted mode	3	-0.0149576	0.131296	0.919704	1
X-12798	665	HDIFF	Inverse variance weighted	3	-0.00511897	0.0111298	0.645565	1		X-12844	665	AD	Inverse variance weighted	3	-0.495962	0.759744	0.513885	1
X-12798	665	HDIFF	MR Egger	3	-0.00331503	0.0156546	0.867152	1		X-12844	665	AD	MR Egger	3	-1.10905	7.22176	0.902992	1
X-12798	665	HDIFF	Simple mode	3	-0.0037568	0.0173	0.848226	1		X-12844	665	AD	Simple mode	3	0.152391	0.737234	0.855373	1
X-12798	665	HDIFF	Weighted median	3	-0.00472595	0.0112076	0.673264	1		X-12844	665	AD	Weighted median	3	-0.2534	0.531674	0.633641	1
X-12798	665	HDIFF	Weighted mode	3	-0.00475542	0.0115358	0.720155	1		X-12844	665	AD	Weighted mode	3	-0.0637767	0.734016	0.938677	1
X-13429	683	HDIFF	Inverse variance weighted	3	0.00683327	0.0142952	0.632642	1		X-13429	683	AD	Inverse variance weighted	3	0.104502	0.118822	0.379142	1
X-13429	683	HDIFF	MR Egger	3	-0.0208049	0.0468342	0.733867	1		X-13429	683	AD	MR Egger	3	0.30751	0.411681	0.591574	1
X-13429	683	HDIFF	Simple mode	3	0.00116382	0.0238648	0.965537	1		X-13429	683	AD	Simple mode	3	0.181762	0.165281	0.386138	1
X-13429	683	HDIFF	Weighted median	3	-0.000233815	0.0124414	0.985006	1		X-13429	683	AD	Weighted median	3	0.13104	0.127601	0.304443	1
X-13429	683	HDIFF	Weighted mode	3	-0.00457184	0.0130214	0.759048	1		X-13429	683	AD	Weighted mode	3	0.140813	0.140043	0.420541	1
Glutaroyl carnitine	699	HDIFF	Inverse variance weighted	7	-5.81e-05	0.0205576	0.997744	1		Glutaroyl carnitine	699	AD	Inverse variance weighted	7	-0.160504	0.226182	0.477939	1
Glutaroyl carnitine	699	HDIFF	MR Egger	7	0.0722248	0.088066	0.449462	1		Glutaroyl carnitine	699	AD	MR Egger	7	0.165092	0.961323	0.870381	1
Glutaroyl carnitine	699	HDIFF	Simple mode	7	-0.0317711	0.037431	0.428556	1		Glutaroyl carnitine	699	AD	Simple mode	7	-0.0740911	0.398145	0.858506	1
Glutaroyl carnitine	699	HDIFF	Weighted median	7	-0.000812954	0.0259031	0.974963	1		Glutaroyl carnitine	699	AD	Weighted median	7	-0.136782	0.28009	0.625301	1
Glutaroyl carnitine	699	HDIFF	Weighted mode	7	-0.00266892	0.0324736	0.937171	1		Glutaroyl carnitine	699	AD	Weighted mode	7	-0.115151	0.323948	0.734407	1
Succinylcarnitine	742	HDIFF	Inverse variance weighted	6	-0.0281798	0.0394601	0.475144	1		Succinylcarnitine	742	AD	Inverse variance weighted	6	-0.292246	0.522903	0.576235	1
Succinylcarnitine	742	HDIFF	MR Egger	6	-0.0379015	0.0899004	0.694991	1		Succinylcarnitine	742	AD	MR Egger	6	-1.47638	0.984722	0.208175	1
Succinylcarnitine	742	HDIFF	Simple mode	6	0.0760643	0.0738451	0.350212	1		Succinylcarnitine	742	AD	Simple mode	6	1.46438	1.20327	0.277908	1
Succinylcarnitine	742	HDIFF	Weighted median	6	-0.0208589	0.0325365	0.521462	1		Succinylcarnitine	742	AD	Weighted median	6	-0.428026	0.418106	0.305965	1
Succinylcarnitine	742	HDIFF	Weighted mode	6	-0.0203862	0.0371132	0.606433	1		Succinylcarnitine	742	AD	Weighted mode	6	-1.04377	0.399973	0.0476935	1
5alpha-androstan-3beta,17beta-diol disulfate	746	HDIFF	Inverse variance weighted	3	0.0105787	0.0115148	0.358252	1		5alpha-androstan-3beta,17beta-diol disulfate	746	AD	Inverse variance weighted	3	-0.265688	0.126798	0.0361389	1
5alpha-androstan-3beta,17beta-diol disulfate	746	HDIFF	MR Egger	3	0.0288933	0.0237226	0.437639	1		5alpha-androstan-3beta,17beta-diol disulfate	746	AD	MR Egger	3	-0.549129	0.262761	0.284127	1
5alpha-androstan-3beta,17beta-diol disulfate	746	HDIFF	Simple mode	3	0.0115192	0.0175701	0.579407	1		5alpha-androstan-3beta,17beta-diol disulfate	746	AD	Simple mode	3	-0.262666	0.181742	0.285256	1
5alpha-androstan-3beta,17beta-diol disulfate	746	HDIFF	Weighted median	3	0.0126556	0.0123503	0.305497	1		5alpha-androstan-3beta,17beta-diol disulfate	746	AD	Weighted median	3	-0.292983	0.137926	0.0336529	1
5alpha-androstan-3beta,17beta-diol disulfate	746	HDIFF	Weighted mode	3	0.014044	0.0141007	0.424202	1		5alpha-androstan-3beta,17beta-diol disulfate	746	AD	Weighted mode	3	-0.315587	0.14692	0.164769	1
Years of schooling	755	HDIFF	Inverse variance weighted	4	-0.0473688	0.0261143	0.0696923	1		Years of schooling	755	AD	Inverse variance weighted	4	-0.540981	0.285495	0.058107	1
Years of schooling	755	HDIFF	MR Egger	4	0.451598	0.363077	0.339582	1		Years of schooling	755	AD	MR Egger	4	-0.317301	3.98046	0.943723	1
Years of schooling	755	HDIFF	Simple mode	4	-0.0763218	0.0475086	0.206522	1		Years of schooling	755	AD	Simple mode	4	-0.295256	0.471621	0.575682	1
Years of schooling	755	HDIFF	Weighted median	4	-0.0528722	0.032505	0.103825	1		Years of schooling	755	AD	Weighted median	4	-0.439193	0.339831	0.196223	1
Years of schooling	755	HDIFF	Weighted mode	4	-0.0763218	0.0481788	0.211331	1		Years of schooling	755	AD	Weighted mode	4	-0.280201	0.500622	0.614751	1
Fasting glucose	757	HDIFF	Inverse variance weighted	9	-0.000756112	0.0167896	0.96408	1		Fasting glucose	757	AD	Inverse variance weighted	9	0.353953	0.244234	0.147271	1
Fasting glucose	757	HDIFF	MR Egger	9	0.0520834	0.0367881	0.199763	1		Fasting glucose	757	AD	MR Egger	9	-0.215608	0.575635	0.719079	1
Fasting glucose	757	HDIFF	Simple mode	9	0.0285364	0.0259995	0.304325	1		Fasting glucose	757	AD	Simple mode	9	0.287708	0.344127	0.42739	1
Fasting glucose	757	HDIFF	Weighted median	9	0.0162758	0.0161526	0.313634	1		Fasting glucose	757	AD	Weighted median	9	0.257991	0.173884	0.137889	1
Fasting glucose	757	HDIFF	Weighted mode	9	0.0197379	0.0162823	0.260006	1		Fasting glucose	757	AD	Weighted mode	9	0.260663	0.187097	0.201051	1
HbA1C	758	HDIFF	Inverse variance weighted	11	0.00927632	0.0141878	0.513227	1		HbA1C	758	AD	Inverse variance weighted	11	0.20967	0.144255	0.146095	1
HbA1C	758	HDIFF	MR Egger	11	0.0178281	0.0344933	0.617717	1		HbA1C	758	AD	MR Egger	11	0.200202	0.340823	0.571372	1
HbA1C	758	HDIFF	Simple mode	11	0.0116424	0.029137	0.697871	1		HbA1C	758	AD	Simple mode	11	0.10239	0.282864	0.724901	1
HbA1C	758	HDIFF	Weighted median	11	0.0212326	0.0171769	0.216416	1		HbA1C	758	AD	Weighted median	11	0.246377	0.193198	0.202218	1
HbA1C	758	HDIFF	Weighted mode	11	0.0246913	0.0186252	0.214426	1		HbA1C	758	AD	Weighted mode	11	0.281104	0.217872	0.226008	1
Fasting proinsulin	769	HDIFF	Inverse variance weighted	6	0.0144286	0.00786847	0.0666957	1		Fasting proinsulin	769	AD	Inverse variance weighted	6	0.0718419	0.0982447	0.464623	1
Fasting proinsulin	769	HDIFF	MR Egger	6	0.00955651	0.0173237	0.61056	1		Fasting proinsulin	769	AD	MR Egger	6	0.00988054	0.237608	0.968824	1
Fasting proinsulin	769	HDIFF	Simple mode	6	0.00328759	0.0151351	0.836625	1		Fasting proinsulin	769	AD	Simple mode	6	-0.041601	0.156895	0.801477	1
Fasting proinsulin	769	HDIFF	Weighted median	6	0.0128735	0.010237	0.208556	1		Fasting proinsulin	769	AD	Weighted median	6	0.00338251	0.109859	0.975437	1
Fasting proinsulin	769	HDIFF	Weighted mode	6	0.0111089	0.0124145	0.411878	1		Fasting proinsulin	769	AD	Weighted mode	6	-0.0265078	0.142904	0.860132	1
Fasting glucose	773	HDIFF	Inverse variance weighted	19	-0.0134209	0.0130442	0.303535	1		Fasting glucose	773	AD	Inverse variance weighted	19	0.187978	0.216688	0.385665	1
Fasting glucose	773	HDIFF	MR Egger	19	0.0347545	0.0276073	0.225084	1		Fasting glucose	773	AD	MR Egger	19	0.373559	0.504675	0.469281	1
Fasting glucose	773	HDIFF	Simple mode	19	-0.0654155	0.036654	0.0911778	1		Fasting glucose	773	AD	Simple mode	19	0.304621	0.358693	0.406895	1
Fasting glucose	773	HDIFF	Weighted median	19	0.0129058	0.0158261	0.414799	1		Fasting glucose	773	AD	Weighted median	19	0.294818	0.181392	0.104096	1
Fasting glucose	773	HDIFF	Weighted mode	19	0.0185846	0.0163485	0.270541	1		Fasting glucose	773	AD	Weighted mode	19	0.251134	0.186448	0.194714	1
Fasting insulin	774	HDIFF	Inverse variance weighted	7	-0.0498017	0.0318813	0.118265	1		Fasting insulin	774	AD	Inverse variance weighted	6	-0.0242573	0.589364	0.96717	1
Fasting insulin	774	HDIFF	MR Egger	7	-0.0621286	0.0391412	0.173309	1		Fasting insulin	774	AD	MR Egger	6	-0.278496	0.732893	0.723264	1
Fasting insulin	774	HDIFF	Simple mode	7	-0.0424017	0.0761377	0.597734	1		Fasting insulin	774	AD	Simple mode	6	5.81729	1.5461	0.013123	1
Fasting insulin	774	HDIFF	Weighted median	7	-0.0522732	0.0355766	0.141747	1		Fasting insulin	774	AD	Weighted median	6	-0.0720679	0.54073	0.893973	1
Fasting insulin	774	HDIFF	Weighted mode	7	-0.052206	0.0340754	0.176389	1		Fasting insulin	774	AD	Weighted mode	6	-0.0869431	0.455743	0.856208	1
Fasting insulin	775	HDIFF	Inverse variance weighted	4	-0.0482728	0.0466081	0.300334	1		Fasting insulin	775	AD	Inverse variance weighted	4	-0.225164	0.393782	0.567459	1
Fasting insulin	775	HDIFF	MR Egger	4	-0.0918783	0.326485	0.804835	1		Fasting insulin	775	AD	MR Egger	4	3.07499	2.24419	0.304157	1
Fasting insulin	775	HDIFF	Simple mode	4	0.0164378	0.0860514	0.860704	1		Fasting insulin	775	AD	Simple mode	4	-0.483559	0.679079	0.527796	1
Fasting insulin	775	HDIFF	Weighted median	4	-0.0217724	0.0450222	0.628674	1		Fasting insulin	775	AD	Weighted median	4	-0.350937	0.476192	0.461144	1
Fasting insulin	775	HDIFF	Weighted mode	4	0.0196908	0.0655027	0.78334	1		Fasting insulin	775	AD	Weighted mode	4	-0.467567	0.644582	0.520681	1
2hr glucose	776	HDIFF	Inverse variance weighted	7	0.000654917	0.010625	0.95085	1		2hr glucose	776	AD	Inverse variance weighted	7	0.0626367	0.071778	0.382857	1
2hr glucose	776	HDIFF	MR Egger	7	0.0951155	0.0418114	0.0719985	1		2hr glucose	776	AD	MR Egger	7	0.216426	0.366056	0.580076	1
2hr glucose	776	HDIFF	Simple mode	7	0.017212	0.0140862	0.267566	1		2hr glucose	776	AD	Simple mode	7	-0.0120783	0.133826	0.931023	1
2hr glucose	776	HDIFF	Weighted median	7	0.00991037	0.0101782	0.330212	1		2hr glucose	776	AD	Weighted median	7	0.0244696	0.0914671	0.789066	1
2hr glucose	776	HDIFF	Weighted mode	7	0.0132406	0.0126788	0.33658	1		2hr glucose	776	AD	Weighted mode	7	0.00141385	0.130218	0.991689	1
Fasting glucose	777	HDIFF	Inverse variance weighted	32	-0.0117203	0.0156369	0.453536	1		Fasting glucose	777	AD	Inverse variance weighted	32	0.17815	0.178572	0.318457	1
Fasting glucose	777	HDIFF	MR Egger	32	0.0238088	0.0325424	0.470075	1		Fasting glucose	777	AD	MR Egger	32	0.256395	0.380981	0.506107	1
Fasting glucose	777	HDIFF	Simple mode	32	-0.0158167	0.035447	0.658549	1		Fasting glucose	777	AD	Simple mode	32	0.285577	0.388723	0.468071	1
Fasting glucose	777	HDIFF	Weighted median	32	0.0135956	0.0151363	0.369072	1		Fasting glucose	777	AD	Weighted median	32	0.301496	0.18091	0.0956033	1
Fasting glucose	777	HDIFF	Weighted mode	32	0.0155547	0.0158717	0.33466	1		Fasting glucose	777	AD	Weighted mode	32	0.245462	0.175257	0.17127	1
Fasting insulin	778	HDIFF	Inverse variance weighted	14	-0.0304429	0.0243549	0.21131	1		Fasting insulin	778	AD	Inverse variance weighted	14	0.159753	0.26289	0.543399	1
Fasting insulin	778	HDIFF	MR Egger	14	-0.172594	0.130888	0.211903	1		Fasting insulin	778	AD	MR Egger	14	1.33499	1.42375	0.36691	1
Fasting insulin	778	HDIFF	Simple mode	14	-0.079686	0.0607987	0.212657	1		Fasting insulin	778	AD	Simple mode	14	0.637339	0.707825	0.384274	1
Fasting insulin	778	HDIFF	Weighted median	14	-0.0639516	0.0338345	0.0587406	1		Fasting insulin	778	AD	Weighted median	14	0.422229	0.352609	0.231134	1
Fasting insulin	778	HDIFF	Weighted mode	14	-0.0818491	0.0581613	0.182803	1		Fasting insulin	778	AD	Weighted mode	14	0.696308	0.641805	0.297667	1
Fasting insulin	779	HDIFF	Inverse variance weighted	14	-0.0595057	0.0366142	0.104119	1		Fasting insulin	779	AD	Inverse variance weighted	14	-0.0232816	0.278074	0.933275	1
Fasting insulin	779	HDIFF	MR Egger	14	-0.427973	0.177466	0.0328181	1		Fasting insulin	779	AD	MR Egger	14	1.24334	1.55687	0.440033	1
Fasting insulin	779	HDIFF	Simple mode	14	0.0221507	0.0613469	0.723845	1		Fasting insulin	779	AD	Simple mode	14	0.384679	0.550212	0.496779	1
Fasting insulin	779	HDIFF	Weighted median	14	-0.0259442	0.0321977	0.420372	1		Fasting insulin	779	AD	Weighted median	14	0.066113	0.333958	0.84307	1
Fasting insulin	779	HDIFF	Weighted mode	14	0.0237765	0.0624555	0.709578	1		Fasting insulin	779	AD	Weighted mode	14	0.142822	0.547815	0.798399	1
HDL cholesterol	780	HDIFF	Inverse variance weighted	40	-0.0002035	0.00542938	0.970101	1		HDL cholesterol	780	AD	Inverse variance weighted	40	-0.102735	0.121298	0.397013	1
HDL cholesterol	780	HDIFF	MR Egger	40	-0.000153517	0.00981507	0.987603	1		HDL cholesterol	780	AD	MR Egger	40	-0.351653	0.216681	0.112878	1
HDL cholesterol	780	HDIFF	Simple mode	40	-0.00733248	0.0104329	0.486342	1		HDL cholesterol	780	AD	Simple mode	40	0.166966	0.143815	0.252708	1
HDL cholesterol	780	HDIFF	Weighted median	40	-0.000989398	0.00593541	0.867611	1		HDL cholesterol	780	AD	Weighted median	40	-0.0140549	0.0685805	0.837619	1
HDL cholesterol	780	HDIFF	Weighted mode	40	-0.00178651	0.00517418	0.731744	1		HDL cholesterol	780	AD	Weighted mode	40	-0.0291111	0.0665158	0.664049	1
LDL cholesterol	781	HDIFF	Inverse variance weighted	37	-0.00422656	0.00371262	0.254941	1		LDL cholesterol	781	AD	Inverse variance weighted	37	0.437878	0.143659	0.00230341	1
LDL cholesterol	781	HDIFF	MR Egger	37	0.00246077	0.00470516	0.604274	1		LDL cholesterol	781	AD	MR Egger	37	0.632003	0.195798	0.00270894	1
LDL cholesterol	781	HDIFF	Simple mode	37	-0.0108978	0.0103887	0.301167	1		LDL cholesterol	781	AD	Simple mode	37	0.0214207	0.0977635	0.827804	1
LDL cholesterol	781	HDIFF	Weighted median	37	0.00242506	0.00383386	0.527037	1		LDL cholesterol	781	AD	Weighted median	37	0.0558704	0.0717603	0.436233	1
LDL cholesterol	781	HDIFF	Weighted mode	37	0.00161347	0.00365573	0.661596	1		LDL cholesterol	781	AD	Weighted mode	37	-0.00586878	0.0816776	0.943117	1
Total cholesterol	782	HDIFF	Inverse variance weighted	42	-0.00638674	0.00475048	0.178806	1		Total cholesterol	782	AD	Inverse variance weighted	42	0.431583	0.176331	0.0143823	1
Total cholesterol	782	HDIFF	MR Egger	42	0.00608438	0.00702794	0.391796	1		Total cholesterol	782	AD	MR Egger	42	0.810018	0.280687	0.00626354	1
Total cholesterol	782	HDIFF	Simple mode	42	-0.0112985	0.00974221	0.252861	1		Total cholesterol	782	AD	Simple mode	42	-0.0125543	0.113404	0.912391	1
Total cholesterol	782	HDIFF	Weighted median	42	0.00225644	0.00518801	0.66361	1		Total cholesterol	782	AD	Weighted median	42	0.0539195	0.0761352	0.478816	1
Total cholesterol	782	HDIFF	Weighted mode	42	0.00190677	0.0051263	0.71184	1		Total cholesterol	782	AD	Weighted mode	42	-0.0281605	0.0850271	0.742185	1
Triglycerides	783	HDIFF	Inverse variance weighted	27	0.00124738	0.00637051	0.844763	1		Triglycerides	783	AD	Inverse variance weighted	27	0.260586	0.233287	0.263987	1
Triglycerides	783	HDIFF	MR Egger	27	0.000598135	0.012118	0.961025	1		Triglycerides	783	AD	MR Egger	27	0.24006	0.439327	0.589617	1
Triglycerides	783	HDIFF	Simple mode	27	-0.000838687	0.0132133	0.949876	1		Triglycerides	783	AD	Simple mode	27	-0.019272	0.118584	0.872154	1
Triglycerides	783	HDIFF	Weighted median	27	0.00414491	0.00709973	0.559347	1		Triglycerides	783	AD	Weighted median	27	0.0805964	0.073329	0.271722	1
Triglycerides	783	HDIFF	Weighted mode	27	0.00444631	0.00740161	0.553226	1		Triglycerides	783	AD	Weighted mode	27	0.04584	0.0686236	0.510026	1
Body mass index	785	HDIFF	Inverse variance weighted	28	-0.0150231	0.0126988	0.236795	1		Body mass index	785	AD	Inverse variance weighted	28	-0.23947	0.109064	0.0281146	1
Body mass index	785	HDIFF	MR Egger	28	-0.0784227	0.031781	0.0205032	1		Body mass index	785	AD	MR Egger	28	-0.0352441	0.292255	0.90494	1
Body mass index	785	HDIFF	Simple mode	28	-0.0321355	0.0263294	0.232822	1		Body mass index	785	AD	Simple mode	28	-0.422191	0.231511	0.0792974	1
Body mass index	785	HDIFF	Weighted median	28	-0.0239896	0.0132928	0.0711202	1		Body mass index	785	AD	Weighted median	28	-0.154951	0.120309	0.197765	1
Body mass index	785	HDIFF	Weighted mode	28	-0.0276687	0.0288443	0.345949	1		Body mass index	785	AD	Weighted mode	28	-0.024759	0.158334	0.876903	1
Urate	789	HDIFF	Inverse variance weighted	4	-0.00131423	0.00229633	0.567106	1		Urate	789	AD	Inverse variance weighted	4	0.0195883	0.0355646	0.581784	1
Urate	789	HDIFF	MR Egger	4	-0.00338188	0.00318394	0.399454	1		Urate	789	AD	MR Egger	4	0.0224074	0.0601983	0.745465	1
Urate	789	HDIFF	Simple mode	4	-0.00265112	0.00384654	0.540206	1		Urate	789	AD	Simple mode	4	0.0554983	0.0473967	0.326172	1
Urate	789	HDIFF	Weighted median	4	-0.00157894	0.00244451	0.518338	1		Urate	789	AD	Weighted median	4	0.0165336	0.0275286	0.548108	1
Urate	789	HDIFF	Weighted mode	4	-0.00219596	0.00268063	0.472696	1		Urate	789	AD	Weighted mode	4	0.0158095	0.0286206	0.619177	1
Urate	790	HDIFF	Inverse variance weighted	3	-0.00264903	0.00237697	0.265085	1		Urate	790	AD	Inverse variance weighted	3	0.0271939	0.0326203	0.404477	1
Urate	790	HDIFF	MR Egger	3	-0.00422206	0.0038325	0.469234	1		Urate	790	AD	MR Egger	3	-0.0200021	0.0431047	0.723412	1
Urate	790	HDIFF	Simple mode	3	-0.00340691	0.0036287	0.446903	1		Urate	790	AD	Simple mode	3	0.0430883	0.0560767	0.522589	1
Urate	790	HDIFF	Weighted median	3	-0.00318764	0.00253607	0.208781	1		Urate	790	AD	Weighted median	3	0.0190231	0.0277918	0.493668	1
Urate	790	HDIFF	Weighted mode	3	-0.0033388	0.0028558	0.362839	1		Urate	790	AD	Weighted mode	3	0.0086707	0.0288572	0.792175	1
Urate	791	HDIFF	Inverse variance weighted	3	-0.000742375	0.00342926	0.828612	1		Urate	791	AD	Inverse variance weighted	3	0.058734	0.0604814	0.331494	1
Urate	791	HDIFF	MR Egger	3	-0.00327697	0.00641729	0.699433	1		Urate	791	AD	MR Egger	3	0.121235	0.141197	0.548333	1
Urate	791	HDIFF	Simple mode	3	-0.00262958	0.00537259	0.672945	1		Urate	791	AD	Simple mode	3	0.11022	0.0746854	0.277991	1
Urate	791	HDIFF	Weighted median	3	-0.00102995	0.00360858	0.775324	1		Urate	791	AD	Weighted median	3	0.0633795	0.0396568	0.109999	1
Urate	791	HDIFF	Weighted mode	3	-0.00107831	0.00379479	0.803009	1		Urate	791	AD	Weighted mode	3	0.0618512	0.0408497	0.269195	1
Urate	792	HDIFF	Inverse variance weighted	3	0.000292677	0.00145389	0.840459	1		Urate	792	AD	Inverse variance weighted	4	0.0127106	0.0170319	0.455495	1
Urate	792	HDIFF	MR Egger	3	-0.00122545	0.00166084	0.595312	1		Urate	792	AD	MR Egger	4	7.73e-05	0.024191	0.997742	1
Urate	792	HDIFF	Simple mode	3	2.57e-05	0.00264046	0.993122	1		Urate	792	AD	Simple mode	4	0.0666161	0.0421659	0.212266	1
Urate	792	HDIFF	Weighted median	3	0.000147197	0.00116998	0.899881	1		Urate	792	AD	Weighted median	4	0.0118678	0.0122174	0.331355	1
Urate	792	HDIFF	Weighted mode	3	0.000148037	0.00117753	0.911453	1		Urate	792	AD	Weighted mode	4	0.00249396	0.0122521	0.851727	1
Urate	793	HDIFF	Inverse variance weighted	3	0.000151042	0.000418627	0.718246	1		Urate	793	AD	Inverse variance weighted	4	-0.0011944	0.00902041	0.89466	1
Urate	793	HDIFF	MR Egger	3	0.000168692	0.000437811	0.765865	1		Urate	793	AD	MR Egger	4	-0.00334553	0.0100399	0.770656	1
Urate	793	HDIFF	Simple mode	3	0.000101173	0.0024681	0.971026	1		Urate	793	AD	Simple mode	4	0.0561885	0.0397596	0.252483	1
Urate	793	HDIFF	Weighted median	3	0.000161722	0.000448122	0.718184	1		Urate	793	AD	Weighted median	4	-0.00164272	0.00618298	0.790482	1
Urate	793	HDIFF	Weighted mode	3	0.000160694	0.000444286	0.752222	1		Urate	793	AD	Weighted mode	4	-0.00284985	0.00570223	0.651587	1
Urate	795	HDIFF	Inverse variance weighted	4	-0.000587987	0.00454688	0.897107	1		Urate	795	AD	Inverse variance weighted	4	0.110213	0.0494311	0.0257721	1
Urate	795	HDIFF	MR Egger	4	-0.0058285	0.0088371	0.577334	1		Urate	795	AD	MR Egger	4	0.111764	0.113911	0.429975	1
Urate	795	HDIFF	Simple mode	4	-0.00461916	0.00727373	0.570521	1		Urate	795	AD	Simple mode	4	0.196121	0.0886546	0.113869	1
Urate	795	HDIFF	Weighted median	4	-0.00237624	0.00502786	0.636489	1		Urate	795	AD	Weighted median	4	0.114429	0.0530824	0.0311075	1
Urate	795	HDIFF	Weighted mode	4	-0.00167705	0.00531174	0.772902	1		Urate	795	AD	Weighted mode	4	0.111973	0.0604148	0.160881	1
Urate	796	HDIFF	Inverse variance weighted	4	0.00291631	0.00509841	0.567318	1		Urate	796	AD	Inverse variance weighted	4	0.0976558	0.0818491	0.232822	1
Urate	796	HDIFF	MR Egger	4	-0.0145401	0.0134152	0.3917	1		Urate	796	AD	MR Egger	4	0.425542	0.146172	0.100514	1
Urate	796	HDIFF	Simple mode	4	0.00316775	0.00856779	0.736143	1		Urate	796	AD	Simple mode	4	0.143665	0.119531	0.315624	1
Urate	796	HDIFF	Weighted median	4	0.0011966	0.00596923	0.841119	1		Urate	796	AD	Weighted median	4	0.170044	0.0698015	0.0148461	1
Urate	796	HDIFF	Weighted mode	4	0.000140986	0.00635876	0.983703	1		Urate	796	AD	Weighted mode	4	0.164762	0.0704914	0.101467	1
Urate	797	HDIFF	Inverse variance weighted	3	-0.00353325	0.00619809	0.568641	1		Urate	797	AD	Inverse variance weighted	3	0.0764448	0.036271	0.0350655	1
Urate	797	HDIFF	MR Egger	3	0.0101715	0.00635956	0.355722	1		Urate	797	AD	MR Egger	3	0.0343602	0.0794107	0.740026	1
Urate	797	HDIFF	Simple mode	3	-0.00329534	0.00678106	0.675024	1		Urate	797	AD	Simple mode	3	0.0784125	0.0752301	0.406709	1
Urate	797	HDIFF	Weighted median	3	-0.00161362	0.00361159	0.655027	1		Urate	797	AD	Weighted median	3	0.0649911	0.0373206	0.0816087	1
Urate	797	HDIFF	Weighted mode	3	-0.00127798	0.00368589	0.761882	1		Urate	797	AD	Weighted mode	3	0.0602714	0.0411796	0.280858	1
Myocardial infarction	798	HDIFF	Inverse variance weighted	23	-0.00278451	0.00449439	0.535553	1		Myocardial infarction	798	AD	Inverse variance weighted	22	0.0647028	0.127541	0.611937	1
Myocardial infarction	798	HDIFF	MR Egger	23	-0.00268871	0.0107702	0.805289	1		Myocardial infarction	798	AD	MR Egger	22	0.33058	0.313907	0.304846	1
Myocardial infarction	798	HDIFF	Simple mode	23	0.0088258	0.00833659	0.301231	1		Myocardial infarction	798	AD	Simple mode	22	-0.048499	0.114999	0.677506	1
Myocardial infarction	798	HDIFF	Weighted median	23	0.000921301	0.00473542	0.845741	1		Myocardial infarction	798	AD	Weighted median	22	0.0320968	0.0596618	0.590592	1
Myocardial infarction	798	HDIFF	Weighted mode	23	0.00161852	0.00485862	0.742195	1		Myocardial infarction	798	AD	Weighted mode	22	0.0571859	0.0767223	0.464314	1
Bipolar disorder	800	HDIFF	Inverse variance weighted	4	0.0026672	0.00486924	0.583853	1		Bipolar disorder	800	AD	Inverse variance weighted	4	0.0120599	0.0527334	0.819106	1
Bipolar disorder	800	HDIFF	MR Egger	4	-0.00450724	0.0187679	0.83258	1		Bipolar disorder	800	AD	MR Egger	4	0.0211797	0.197219	0.92428	1
Bipolar disorder	800	HDIFF	Simple mode	4	0.00277721	0.0071261	0.722762	1		Bipolar disorder	800	AD	Simple mode	4	-0.00392264	0.0824517	0.965045	1
Bipolar disorder	800	HDIFF	Weighted median	4	0.00267246	0.00540804	0.62119	1		Bipolar disorder	800	AD	Weighted median	4	-0.00143867	0.0584143	0.980351	1
Bipolar disorder	800	HDIFF	Weighted mode	4	0.00267648	0.00699606	0.727534	1		Bipolar disorder	800	AD	Weighted mode	4	-0.00364201	0.0794367	0.966313	1
Bipolar disorder	801	HDIFF	Inverse variance weighted	4	0.0026672	0.00486924	0.583853	1		Bipolar disorder	801	AD	Inverse variance weighted	4	0.0120599	0.0527334	0.819106	1
Bipolar disorder	801	HDIFF	MR Egger	4	-0.00450724	0.0187679	0.83258	1		Bipolar disorder	801	AD	MR Egger	4	0.0211797	0.197219	0.92428	1
Bipolar disorder	801	HDIFF	Simple mode	4	0.00277721	0.00722477	0.726311	1		Bipolar disorder	801	AD	Simple mode	4	-0.00392264	0.0779766	0.963041	1
Bipolar disorder	801	HDIFF	Weighted median	4	0.00267246	0.0056341	0.635259	1		Bipolar disorder	801	AD	Weighted median	4	-0.00143867	0.0581128	0.980249	1
Bipolar disorder	801	HDIFF	Weighted mode	4	0.00267648	0.00755114	0.746455	1		Bipolar disorder	801	AD	Weighted mode	4	-0.00364201	0.078836	0.966056	1
PGC cross-disorder traits	803	HDIFF	Inverse variance weighted	4	0.00063982	0.0149447	0.965851	1		PGC cross-disorder traits	803	AD	Inverse variance weighted	4	0.149594	0.0968568	0.12247	1
PGC cross-disorder traits	803	HDIFF	MR Egger	4	0.114514	0.0769399	0.275066	1		PGC cross-disorder traits	803	AD	MR Egger	4	0.13673	0.67821	0.858871	1
PGC cross-disorder traits	803	HDIFF	Simple mode	4	-0.00371775	0.0166592	0.837739	1		PGC cross-disorder traits	803	AD	Simple mode	4	0.224269	0.174812	0.289655	1
PGC cross-disorder traits	803	HDIFF	Weighted median	4	-0.00106177	0.0118182	0.928413	1		PGC cross-disorder traits	803	AD	Weighted median	4	0.172104	0.117635	0.143459	1
PGC cross-disorder traits	803	HDIFF	Weighted mode	4	-0.00303954	0.0150202	0.852579	1		PGC cross-disorder traits	803	AD	Weighted mode	4	0.193505	0.154812	0.299949	1
Parkinson's disease	812	HDIFF	Inverse variance weighted	4	-0.00257704	0.00563821	0.647623	1		Parkinson's disease	812	AD	Inverse variance weighted	4	0.0216652	0.0720532	0.763656	1
Parkinson's disease	812	HDIFF	MR Egger	4	0.0196574	0.0310492	0.591403	1		Parkinson's disease	812	AD	MR Egger	4	0.00876337	0.434632	0.985744	1
Parkinson's disease	812	HDIFF	Simple mode	4	0.00267281	0.00403046	0.554636	1		Parkinson's disease	812	AD	Simple mode	4	-0.102611	0.144061	0.52769	1
Parkinson's disease	812	HDIFF	Weighted median	4	0.00109988	0.00341907	0.747687	1		Parkinson's disease	812	AD	Weighted median	4	0.0164735	0.0396301	0.677644	1
Parkinson's disease	812	HDIFF	Weighted mode	4	0.00245492	0.00347335	0.53065	1		Parkinson's disease	812	AD	Weighted mode	4	0.119325	0.0543491	0.115655	1
Systemic lupus erythematosus	815	HDIFF	Inverse variance weighted	3	-0.0040234	0.00457526	0.379193	1		Systemic lupus erythematosus	815	AD	Inverse variance weighted	3	-0.0329902	0.0278721	0.236559	1
Systemic lupus erythematosus	815	HDIFF	MR Egger	3	-0.0379427	0.0114173	0.186077	1		Systemic lupus erythematosus	815	AD	MR Egger	3	-0.234696	0.141554	0.34551	1
Systemic lupus erythematosus	815	HDIFF	Simple mode	3	-0.00041457	0.00564596	0.948149	1		Systemic lupus erythematosus	815	AD	Simple mode	3	-0.00240494	0.0425258	0.960043	1
Systemic lupus erythematosus	815	HDIFF	Weighted median	3	-0.00386457	0.00297513	0.193958	1		Systemic lupus erythematosus	815	AD	Weighted median	3	-0.012554	0.0328101	0.701997	1
Systemic lupus erythematosus	815	HDIFF	Weighted mode	3	-0.00752809	0.00439141	0.228613	1		Systemic lupus erythematosus	815	AD	Weighted mode	3	-0.0017659	0.0452619	0.972423	1
Neuroblastoma	816	HDIFF	Inverse variance weighted	3	0.00380325	0.00252772	0.132422	1		Neuroblastoma	816	AD	Inverse variance weighted	3	-0.0446919	0.0407135	0.272328	1
Neuroblastoma	816	HDIFF	MR Egger	3	0.00574962	0.0231295	0.84489	1		Neuroblastoma	816	AD	MR Egger	3	-0.415352	0.381611	0.473064	1
Neuroblastoma	816	HDIFF	Simple mode	3	0.00345059	0.003124	0.384463	1		Neuroblastoma	816	AD	Simple mode	3	-0.0137306	0.0532424	0.820604	1
Neuroblastoma	816	HDIFF	Weighted median	3	0.00358588	0.00286756	0.211117	1		Neuroblastoma	816	AD	Weighted median	3	-0.0402099	0.0366819	0.273	1
Neuroblastoma	816	HDIFF	Weighted mode	3	0.00334043	0.00345994	0.436176	1		Neuroblastoma	816	AD	Weighted mode	3	-0.0355419	0.0547339	0.58272	1
Rheumatoid arthritis	831	HDIFF	Inverse variance weighted	14	0.00621258	0.001522	4.47e-05	0.0847065		Rheumatoid arthritis	831	AD	Inverse variance weighted	14	0.0315211	0.0187073	0.0919956	1
Rheumatoid arthritis	831	HDIFF	MR Egger	14	0.00854165	0.00343759	0.0287058	1		Rheumatoid arthritis	831	AD	MR Egger	14	0.0460171	0.043652	0.312563	1
Rheumatoid arthritis	831	HDIFF	Simple mode	14	0.00301855	0.00367102	0.425752	1		Rheumatoid arthritis	831	AD	Simple mode	14	0.00339469	0.0458624	0.942122	1
Rheumatoid arthritis	831	HDIFF	Weighted median	14	0.00512899	0.00210394	0.0147768	1		Rheumatoid arthritis	831	AD	Weighted median	14	0.0318213	0.0224555	0.156459	1
Rheumatoid arthritis	831	HDIFF	Weighted mode	14	0.00365387	0.00247883	0.164273	1		Rheumatoid arthritis	831	AD	Weighted mode	14	0.0620432	0.025023	0.0276389	1
Rheumatoid arthritis	832	HDIFF	Inverse variance weighted	36	0.00401713	0.00168228	0.0169442	1		Rheumatoid arthritis	832	AD	Inverse variance weighted	36	-0.0227219	0.0211553	0.282801	1
Rheumatoid arthritis	832	HDIFF	MR Egger	36	0.00453194	0.00296595	0.135766	1		Rheumatoid arthritis	832	AD	MR Egger	36	-0.0574532	0.0368601	0.128332	1
Rheumatoid arthritis	832	HDIFF	Simple mode	36	0.00371065	0.00380752	0.336467	1		Rheumatoid arthritis	832	AD	Simple mode	36	0.129056	0.0582926	0.0334429	1
Rheumatoid arthritis	832	HDIFF	Weighted median	36	0.00492983	0.00212429	0.0203033	1		Rheumatoid arthritis	832	AD	Weighted median	36	-0.0520605	0.0235963	0.0273629	1
Rheumatoid arthritis	832	HDIFF	Weighted mode	36	0.00430072	0.00190849	0.0305975	1		Rheumatoid arthritis	832	AD	Weighted mode	36	-0.0387753	0.0220382	0.0872386	1
Rheumatoid arthritis	833	HDIFF	Inverse variance weighted	48	0.00407064	0.00181442	0.0248652	1		Rheumatoid arthritis	833	AD	Inverse variance weighted	48	-0.0238054	0.0184464	0.196871	1
Rheumatoid arthritis	833	HDIFF	MR Egger	48	0.00459927	0.00334003	0.175172	1		Rheumatoid arthritis	833	AD	MR Egger	48	-0.034896	0.0343325	0.314749	1
Rheumatoid arthritis	833	HDIFF	Simple mode	48	0.00629478	0.00459855	0.177549	1		Rheumatoid arthritis	833	AD	Simple mode	48	-0.00753891	0.0588553	0.898623	1
Rheumatoid arthritis	833	HDIFF	Weighted median	48	0.00495702	0.00223353	0.0264619	1		Rheumatoid arthritis	833	AD	Weighted median	48	-0.0602974	0.0251002	0.016294	1
Rheumatoid arthritis	833	HDIFF	Weighted mode	48	0.00459941	0.0021294	0.0359086	1		Rheumatoid arthritis	833	AD	Weighted mode	48	-0.0433174	0.0258967	0.101032	1
Rheumatoid arthritis	834	HDIFF	Inverse variance weighted	10	0.00572977	0.00126354	5.77e-06	0.0109342		Rheumatoid arthritis	834	AD	Inverse variance weighted	48	-0.0238054	0.0184464	0.196871	1
Rheumatoid arthritis	834	HDIFF	MR Egger	10	0.0073691	0.00212242	0.00841763	1		Rheumatoid arthritis	834	AD	MR Egger	48	-0.034896	0.0343325	0.314749	1
Rheumatoid arthritis	834	HDIFF	Simple mode	10	0.00398909	0.00267257	0.16974	1		Rheumatoid arthritis	834	AD	Simple mode	48	-0.00753891	0.0569507	0.895252	1
Rheumatoid arthritis	834	HDIFF	Weighted median	10	0.00640381	0.00137771	3.35e-06	0.00634825		Rheumatoid arthritis	834	AD	Weighted median	48	-0.0602974	0.0246331	0.0143724	1
Rheumatoid arthritis	834	HDIFF	Weighted mode	10	0.0063745	0.00144579	0.00169803	1		Rheumatoid arthritis	834	AD	Weighted mode	48	-0.0433174	0.0255863	0.0970767	1
Body mass index	835	HDIFF	Inverse variance weighted	65	0.00294244	0.0076486	0.700458	1		Body mass index	835	AD	Inverse variance weighted	65	-0.0592229	0.0972235	0.54243	1
Body mass index	835	HDIFF	MR Egger	65	-0.0135019	0.0223197	0.547397	1		Body mass index	835	AD	MR Egger	65	-0.345887	0.281003	0.222936	1
Body mass index	835	HDIFF	Simple mode	65	-0.00655521	0.0202383	0.747069	1		Body mass index	835	AD	Simple mode	65	-0.0974996	0.273147	0.722304	1
Body mass index	835	HDIFF	Weighted median	65	-0.0108052	0.0105112	0.303963	1		Body mass index	835	AD	Weighted median	65	-0.150582	0.114311	0.187738	1
Body mass index	835	HDIFF	Weighted mode	65	-0.0122446	0.0156504	0.436874	1		Body mass index	835	AD	Weighted mode	65	-0.284824	0.184249	0.127067	1
College completion	836	HDIFF	Inverse variance weighted	3	-0.0214541	0.0126235	0.0892176	1		College completion	836	AD	Inverse variance weighted	3	-0.168055	0.170584	0.324539	1
College completion	836	HDIFF	MR Egger	3	-0.00797793	0.164974	0.969238	1		College completion	836	AD	MR Egger	3	2.28662	1.48791	0.367245	1
College completion	836	HDIFF	Simple mode	3	-0.0304581	0.0191421	0.252556	1		College completion	836	AD	Simple mode	3	-0.340689	0.251589	0.308398	1
College completion	836	HDIFF	Weighted median	3	-0.0300783	0.0155101	0.0524673	1		College completion	836	AD	Weighted median	3	-0.241101	0.17596	0.170623	1
College completion	836	HDIFF	Weighted mode	3	-0.0304581	0.0181487	0.235301	1		College completion	836	AD	Weighted mode	3	-0.354857	0.27398	0.324607	1
Years of schooling	837	HDIFF	Inverse variance weighted	4	-0.00859434	0.0352147	0.807188	1		Years of schooling	837	AD	Inverse variance weighted	4	-0.544622	0.460562	0.237001	1
Years of schooling	837	HDIFF	MR Egger	4	0.13015	0.57947	0.843148	1		Years of schooling	837	AD	MR Egger	4	-9.56056	4.33466	0.158184	1
Years of schooling	837	HDIFF	Simple mode	4	-0.00249582	0.0606167	0.969744	1		Years of schooling	837	AD	Simple mode	4	-1.07233	0.564003	0.153438	1
Years of schooling	837	HDIFF	Weighted median	4	-0.00801294	0.0392048	0.838051	1		Years of schooling	837	AD	Weighted median	4	-0.899645	0.396052	0.0231147	1
Years of schooling	837	HDIFF	Weighted mode	4	-0.0142255	0.0573537	0.820119	1		Years of schooling	837	AD	Weighted mode	4	-1.07927	0.503073	0.121238	1
Alanine	840	HDIFF	Inverse variance weighted	6	0.0207161	0.00743699	0.00534364	1		Alanine	840	AD	Inverse variance weighted	6	0.00883424	0.151347	0.953453	1
Alanine	840	HDIFF	MR Egger	6	-0.0109123	0.0331221	0.75834	1		Alanine	840	AD	MR Egger	6	0.0645215	0.767129	0.937012	1
Alanine	840	HDIFF	Simple mode	6	0.0283083	0.0146868	0.111853	1		Alanine	840	AD	Simple mode	6	0.156692	0.215162	0.499123	1
Alanine	840	HDIFF	Weighted median	6	0.0203807	0.00929309	0.0283	1		Alanine	840	AD	Weighted median	6	0.0963482	0.11718	0.41095	1
Alanine	840	HDIFF	Weighted mode	6	0.0233577	0.0123892	0.118067	1		Alanine	840	AD	Weighted mode	6	0.146755	0.134778	0.325888	1
Apolipoprotein A-I	842	HDIFF	Inverse variance weighted	9	-0.00283674	0.00493465	0.565385	1		Apolipoprotein A-I	842	AD	Inverse variance weighted	9	-0.143383	0.0620586	0.0208635	1
Apolipoprotein A-I	842	HDIFF	MR Egger	9	-0.0153546	0.0136546	0.297875	1		Apolipoprotein A-I	842	AD	MR Egger	9	-0.0216092	0.176374	0.905931	1
Apolipoprotein A-I	842	HDIFF	Simple mode	9	-0.00489635	0.00835198	0.573872	1		Apolipoprotein A-I	842	AD	Simple mode	9	-0.128371	0.145026	0.401889	1
Apolipoprotein A-I	842	HDIFF	Weighted median	9	-0.00432653	0.00556343	0.436762	1		Apolipoprotein A-I	842	AD	Weighted median	9	-0.0185803	0.072886	0.798783	1
Apolipoprotein A-I	842	HDIFF	Weighted mode	9	-0.00462871	0.00576071	0.444903	1		Apolipoprotein A-I	842	AD	Weighted mode	9	-0.0348668	0.0816712	0.680697	1
Apolipoprotein B	843	HDIFF	Inverse variance weighted	16	-0.00149048	0.00431665	0.729879	1		Apolipoprotein B	843	AD	Inverse variance weighted	16	0.540127	0.250858	0.0313094	1
Apolipoprotein B	843	HDIFF	MR Egger	16	1.95e-05	0.00739858	0.997937	1		Apolipoprotein B	843	AD	MR Egger	16	1.16156	0.406135	0.0125979	1
Apolipoprotein B	843	HDIFF	Simple mode	16	-0.00181037	0.0066515	0.789198	1		Apolipoprotein B	843	AD	Simple mode	16	0.0675841	0.0948085	0.486881	1
Apolipoprotein B	843	HDIFF	Weighted median	16	0.00039962	0.00466594	0.931748	1		Apolipoprotein B	843	AD	Weighted median	16	0.0754695	0.0727958	0.299862	1
Apolipoprotein B	843	HDIFF	Weighted mode	16	0.00191062	0.00448842	0.676387	1		Apolipoprotein B	843	AD	Weighted mode	16	0.0675841	0.0733564	0.371469	1
Ratio of bisallylic groups to double bonds	844	HDIFF	Inverse variance weighted	6	-0.00310675	0.00348554	0.372755	1		Ratio of bisallylic groups to double bonds	844	AD	Inverse variance weighted	6	0.00549759	0.0438254	0.900173	1
Ratio of bisallylic groups to double bonds	844	HDIFF	MR Egger	6	0.000602114	0.0065622	0.931304	1		Ratio of bisallylic groups to double bonds	844	AD	MR Egger	6	0.0532694	0.0825002	0.553655	1
Ratio of bisallylic groups to double bonds	844	HDIFF	Simple mode	6	-0.00733227	0.00812174	0.40802	1		Ratio of bisallylic groups to double bonds	844	AD	Simple mode	6	-0.136437	0.112127	0.277974	1
Ratio of bisallylic groups to double bonds	844	HDIFF	Weighted median	6	-0.00316291	0.0034652	0.361367	1		Ratio of bisallylic groups to double bonds	844	AD	Weighted median	6	0.0161091	0.0365297	0.659223	1
Ratio of bisallylic groups to double bonds	844	HDIFF	Weighted mode	6	-0.00326318	0.00347218	0.390465	1		Ratio of bisallylic groups to double bonds	844	AD	Weighted mode	6	0.0232367	0.0386092	0.573526	1
Ratio of bisallylic groups to total fatty acids	845	HDIFF	Inverse variance weighted	6	-0.00398034	0.00409021	0.330485	1		Ratio of bisallylic groups to total fatty acids	845	AD	Inverse variance weighted	6	-0.00772963	0.0456594	0.865569	1
Ratio of bisallylic groups to total fatty acids	845	HDIFF	MR Egger	6	0.00262593	0.00692295	0.723736	1		Ratio of bisallylic groups to total fatty acids	845	AD	MR Egger	6	0.100877	0.0676691	0.210289	1
Ratio of bisallylic groups to total fatty acids	845	HDIFF	Simple mode	6	-0.0130824	0.00928161	0.217746	1		Ratio of bisallylic groups to total fatty acids	845	AD	Simple mode	6	-0.158538	0.140616	0.310731	1
Ratio of bisallylic groups to total fatty acids	845	HDIFF	Weighted median	6	-0.00350293	0.00379297	0.35573	1		Ratio of bisallylic groups to total fatty acids	845	AD	Weighted median	6	0.015537	0.0409108	0.704111	1
Ratio of bisallylic groups to total fatty acids	845	HDIFF	Weighted mode	6	-0.0040957	0.00388234	0.339731	1		Ratio of bisallylic groups to total fatty acids	845	AD	Weighted mode	6	0.0238276	0.0429238	0.602735	1
Average number of methylene groups per double bond	847	HDIFF	Inverse variance weighted	5	0.00173056	0.00385225	0.653263	1		Average number of methylene groups per double bond	847	AD	Inverse variance weighted	5	-0.174159	0.317491	0.583316	1
Average number of methylene groups per double bond	847	HDIFF	MR Egger	5	0.0016641	0.00770527	0.842862	1		Average number of methylene groups per double bond	847	AD	MR Egger	5	-0.168556	0.725928	0.831326	1
Average number of methylene groups per double bond	847	HDIFF	Simple mode	5	0.00713837	0.00777844	0.410697	1		Average number of methylene groups per double bond	847	AD	Simple mode	5	0.0882319	0.111391	0.472636	1
Average number of methylene groups per double bond	847	HDIFF	Weighted median	5	0.00314235	0.0040044	0.432615	1		Average number of methylene groups per double bond	847	AD	Weighted median	5	-0.0205571	0.0451583	0.648949	1
Average number of methylene groups per double bond	847	HDIFF	Weighted mode	5	0.00351669	0.00439516	0.46846	1		Average number of methylene groups per double bond	847	AD	Weighted mode	5	-0.0293728	0.0476575	0.571023	1
Average number of methylene groups in a fatty acid chain	848	HDIFF	Inverse variance weighted	3	0.00267537	0.00525355	0.610577	1		Average number of methylene groups in a fatty acid chain	848	AD	Inverse variance weighted	3	-0.286291	0.600881	0.633753	1
Average number of methylene groups in a fatty acid chain	848	HDIFF	MR Egger	3	0.00253311	0.0176357	0.90918	1		Average number of methylene groups in a fatty acid chain	848	AD	MR Egger	3	0.109955	2.34011	0.970109	1
Average number of methylene groups in a fatty acid chain	848	HDIFF	Simple mode	3	0.00759976	0.00896965	0.486064	1		Average number of methylene groups in a fatty acid chain	848	AD	Simple mode	3	0.0991375	0.112699	0.471823	1
Average number of methylene groups in a fatty acid chain	848	HDIFF	Weighted median	3	0.00352077	0.00522706	0.500587	1		Average number of methylene groups in a fatty acid chain	848	AD	Weighted median	3	-0.0327537	0.0575879	0.569519	1
Average number of methylene groups in a fatty acid chain	848	HDIFF	Weighted mode	3	0.00449987	0.00584668	0.521983	1		Average number of methylene groups in a fatty acid chain	848	AD	Weighted mode	3	-0.0357532	0.0589378	0.605787	1
Citrate	849	HDIFF	Inverse variance weighted	4	-0.0203413	0.00808475	0.0118693	1		Citrate	849	AD	Inverse variance weighted	4	-0.207279	0.0878891	0.0183532	1
Citrate	849	HDIFF	MR Egger	4	-0.0339292	0.0620252	0.639244	1		Citrate	849	AD	MR Egger	4	-0.137264	0.684345	0.859576	1
Citrate	849	HDIFF	Simple mode	4	-0.0161702	0.0135533	0.318595	1		Citrate	849	AD	Simple mode	4	-0.204447	0.11196	0.165317	1
Citrate	849	HDIFF	Weighted median	4	-0.0184437	0.00929118	0.0471365	1		Citrate	849	AD	Weighted median	4	-0.206838	0.103133	0.0449033	1
Citrate	849	HDIFF	Weighted mode	4	-0.0148883	0.0111829	0.275202	1		Citrate	849	AD	Weighted mode	4	-0.205647	0.114297	0.16981	1
Creatinine	850	HDIFF	Inverse variance weighted	5	-0.0139663	0.0185011	0.450316	1		Creatinine	850	AD	Inverse variance weighted	5	-0.0367848	0.0976771	0.706474	1
Creatinine	850	HDIFF	MR Egger	5	0.13772	0.101791	0.268995	1		Creatinine	850	AD	MR Egger	5	0.206213	0.631582	0.765496	1
Creatinine	850	HDIFF	Simple mode	5	-0.0371964	0.0203512	0.141601	1		Creatinine	850	AD	Simple mode	5	0.0536503	0.184296	0.785439	1
Creatinine	850	HDIFF	Weighted median	5	-0.0191489	0.0132155	0.147344	1		Creatinine	850	AD	Weighted median	5	0.0252626	0.119312	0.832313	1
Creatinine	850	HDIFF	Weighted mode	5	-0.0338947	0.0251532	0.249077	1		Creatinine	850	AD	Weighted mode	5	0.0664145	0.186152	0.739285	1
Average number of double bonds in a fatty acid chain	851	HDIFF	Inverse variance weighted	5	-0.00267142	0.00537556	0.61922	1		Average number of double bonds in a fatty acid chain	851	AD	Inverse variance weighted	5	0.0114541	0.0509461	0.822114	1
Average number of double bonds in a fatty acid chain	851	HDIFF	MR Egger	5	0.000220649	0.0117431	0.986189	1		Average number of double bonds in a fatty acid chain	851	AD	MR Egger	5	0.128348	0.0897145	0.247912	1
Average number of double bonds in a fatty acid chain	851	HDIFF	Simple mode	5	-0.00496494	0.0116488	0.691885	1		Average number of double bonds in a fatty acid chain	851	AD	Simple mode	5	-0.0341942	0.113632	0.778469	1
Average number of double bonds in a fatty acid chain	851	HDIFF	Weighted median	5	-0.00354226	0.00455495	0.436762	1		Average number of double bonds in a fatty acid chain	851	AD	Weighted median	5	0.0295853	0.0486301	0.542939	1
Average number of double bonds in a fatty acid chain	851	HDIFF	Weighted mode	5	-0.00370351	0.00472613	0.477061	1		Average number of double bonds in a fatty acid chain	851	AD	Weighted mode	5	0.0379337	0.0508853	0.497406	1
22:6, docosahexaenoic acid	852	HDIFF	Inverse variance weighted	5	-0.00525428	0.00697693	0.451394	1		22:6, docosahexaenoic acid	852	AD	Inverse variance weighted	5	-0.00953472	0.0762287	0.90046	1
22:6, docosahexaenoic acid	852	HDIFF	MR Egger	5	-0.0143733	0.0345183	0.705117	1		22:6, docosahexaenoic acid	852	AD	MR Egger	5	-0.243057	0.388326	0.575759	1
22:6, docosahexaenoic acid	852	HDIFF	Simple mode	5	-0.00628324	0.00978673	0.555807	1		22:6, docosahexaenoic acid	852	AD	Simple mode	5	-0.0444017	0.132019	0.753526	1
22:6, docosahexaenoic acid	852	HDIFF	Weighted median	5	-0.00686886	0.0082449	0.404786	1		22:6, docosahexaenoic acid	852	AD	Weighted median	5	-0.00452352	0.0928111	0.961127	1
22:6, docosahexaenoic acid	852	HDIFF	Weighted mode	5	-0.00818088	0.00938972	0.432783	1		22:6, docosahexaenoic acid	852	AD	Weighted mode	5	0.0412706	0.117417	0.742956	1
Free cholesterol to esterified cholesterol ratio	853	HDIFF	Inverse variance weighted	13	-0.00352579	0.00445356	0.428547	1		Free cholesterol to esterified cholesterol ratio	853	AD	Inverse variance weighted	13	0.363212	0.152871	0.0175046	1
Free cholesterol to esterified cholesterol ratio	853	HDIFF	MR Egger	13	0.00161148	0.00745381	0.832793	1		Free cholesterol to esterified cholesterol ratio	853	AD	MR Egger	13	0.832379	0.217518	0.00281034	1
Free cholesterol to esterified cholesterol ratio	853	HDIFF	Simple mode	13	-0.00223319	0.00773861	0.777829	1		Free cholesterol to esterified cholesterol ratio	853	AD	Simple mode	13	0.0731282	0.0810066	0.384424	1
Free cholesterol to esterified cholesterol ratio	853	HDIFF	Weighted median	13	0.000578127	0.00456195	0.899156	1		Free cholesterol to esterified cholesterol ratio	853	AD	Weighted median	13	0.0835298	0.0677793	0.217807	1
Free cholesterol to esterified cholesterol ratio	853	HDIFF	Weighted mode	13	0.00241963	0.00461657	0.609741	1		Free cholesterol to esterified cholesterol ratio	853	AD	Weighted mode	13	0.0731282	0.0713918	0.325889	1
Omega-3 fatty acids	855	HDIFF	Inverse variance weighted	6	-0.00115257	0.00583191	0.843333	1		Omega-3 fatty acids	855	AD	Inverse variance weighted	6	0.0537131	0.0637214	0.399264	1
Omega-3 fatty acids	855	HDIFF	MR Egger	6	-0.0129628	0.0219963	0.587324	1		Omega-3 fatty acids	855	AD	MR Egger	6	-0.16144	0.23882	0.536115	1
Omega-3 fatty acids	855	HDIFF	Simple mode	6	-0.00279921	0.0115804	0.818598	1		Omega-3 fatty acids	855	AD	Simple mode	6	0.0930701	0.105356	0.417471	1
Omega-3 fatty acids	855	HDIFF	Weighted median	6	-0.00478836	0.00739288	0.51718	1		Omega-3 fatty acids	855	AD	Weighted median	6	0.0817855	0.0796625	0.304585	1
Omega-3 fatty acids	855	HDIFF	Weighted mode	6	-0.00476132	0.00858356	0.602996	1		Omega-3 fatty acids	855	AD	Weighted mode	6	0.0885875	0.0796548	0.31667	1
Omega-6 fatty acids	856	HDIFF	Inverse variance weighted	11	-0.000580379	0.00458013	0.899165	1		Omega-6 fatty acids	856	AD	Inverse variance weighted	11	0.342435	0.227798	0.132777	1
Omega-6 fatty acids	856	HDIFF	MR Egger	11	-0.0110096	0.0106671	0.328955	1		Omega-6 fatty acids	856	AD	MR Egger	11	1.3045	0.496664	0.0275148	1
Omega-6 fatty acids	856	HDIFF	Simple mode	11	-0.00567456	0.00902048	0.543402	1		Omega-6 fatty acids	856	AD	Simple mode	11	0.0513042	0.102418	0.627262	1
Omega-6 fatty acids	856	HDIFF	Weighted median	11	0.000448556	0.00591239	0.939525	1		Omega-6 fatty acids	856	AD	Weighted median	11	0.0660323	0.0804978	0.412046	1
Omega-6 fatty acids	856	HDIFF	Weighted mode	11	0.000762924	0.0075593	0.921605	1		Omega-6 fatty acids	856	AD	Weighted mode	11	0.0679859	0.0823324	0.428207	1
Omega-9 and saturated fatty acids	857	HDIFF	Inverse variance weighted	5	-0.000769311	0.00685273	0.910615	1		Omega-9 and saturated fatty acids	857	AD	Inverse variance weighted	5	-0.0143601	0.106732	0.892973	1
Omega-9 and saturated fatty acids	857	HDIFF	MR Egger	5	0.0200222	0.0314926	0.570107	1		Omega-9 and saturated fatty acids	857	AD	MR Egger	5	0.350506	0.482396	0.520036	1
Omega-9 and saturated fatty acids	857	HDIFF	Simple mode	5	-0.00245236	0.012428	0.853195	1		Omega-9 and saturated fatty acids	857	AD	Simple mode	5	0.0585308	0.0989113	0.585843	1
Omega-9 and saturated fatty acids	857	HDIFF	Weighted median	5	-0.00128227	0.00852641	0.880458	1		Omega-9 and saturated fatty acids	857	AD	Weighted median	5	0.0607349	0.0861164	0.480645	1
Omega-9 and saturated fatty acids	857	HDIFF	Weighted mode	5	-0.0045648	0.0121792	0.726831	1		Omega-9 and saturated fatty acids	857	AD	Weighted mode	5	0.0555501	0.0884794	0.564176	1
Free cholesterol	858	HDIFF	Inverse variance weighted	12	-0.00525237	0.0047898	0.272828	1		Free cholesterol	858	AD	Inverse variance weighted	12	0.229245	0.18301	0.210337	1
Free cholesterol	858	HDIFF	MR Egger	12	0.000507604	0.0100374	0.960663	1		Free cholesterol	858	AD	MR Egger	12	0.686472	0.389564	0.108524	1
Free cholesterol	858	HDIFF	Simple mode	12	-0.000951925	0.00703944	0.894875	1		Free cholesterol	858	AD	Simple mode	12	0.0577901	0.0798729	0.484459	1
Free cholesterol	858	HDIFF	Weighted median	12	-0.00108135	0.00488806	0.824918	1		Free cholesterol	858	AD	Weighted median	12	0.0474324	0.0597404	0.42721	1
Free cholesterol	858	HDIFF	Weighted mode	12	-0.000466221	0.00588378	0.938266	1		Free cholesterol	858	AD	Weighted mode	12	0.0485753	0.0673249	0.485651	1
Glucose	859	HDIFF	Inverse variance weighted	3	0.0094165	0.0084772	0.266653	1		Glucose	859	AD	Inverse variance weighted	3	0.119829	0.1423	0.399741	1
Glucose	859	HDIFF	MR Egger	3	-0.00369747	0.0382048	0.938579	1		Glucose	859	AD	MR Egger	3	0.139812	0.908225	0.902762	1
Glucose	859	HDIFF	Simple mode	3	0.00731245	0.0115035	0.590023	1		Glucose	859	AD	Simple mode	3	0.262851	0.154864	0.231734	1
Glucose	859	HDIFF	Weighted median	3	0.00782416	0.00943313	0.406859	1		Glucose	859	AD	Weighted median	3	0.171691	0.111724	0.124357	1
Glucose	859	HDIFF	Weighted mode	3	0.0075597	0.0107267	0.553976	1		Glucose	859	AD	Weighted mode	3	0.231082	0.131647	0.221293	1
Glutamine	860	HDIFF	Inverse variance weighted	5	-0.0174151	0.006375	0.00629938	1		Glutamine	860	AD	Inverse variance weighted	5	-0.222411	0.0688176	0.00122971	1
Glutamine	860	HDIFF	MR Egger	5	-0.0219823	0.012321	0.1724	1		Glutamine	860	AD	MR Egger	5	-0.234626	0.132446	0.174606	1
Glutamine	860	HDIFF	Simple mode	5	-0.0167777	0.0120632	0.236656	1		Glutamine	860	AD	Simple mode	5	-0.234987	0.120173	0.122197	1
Glutamine	860	HDIFF	Weighted median	5	-0.0192274	0.00718791	0.00747366	1		Glutamine	860	AD	Weighted median	5	-0.227222	0.0718951	0.00157519	1
Glutamine	860	HDIFF	Weighted mode	5	-0.0197771	0.00753323	0.0584723	1		Glutamine	860	AD	Weighted mode	5	-0.227958	0.0835385	0.0525089	1
Glycoproteins	862	HDIFF	Inverse variance weighted	9	0.00224873	0.00324104	0.487788	1		Glycoproteins	862	AD	Inverse variance weighted	11	-0.0318629	0.0280401	0.255816	1
Glycoproteins	862	HDIFF	MR Egger	9	-0.000584826	0.00509021	0.911757	1		Glycoproteins	862	AD	MR Egger	11	0.00407635	0.0413424	0.923617	1
Glycoproteins	862	HDIFF	Simple mode	9	0.0101922	0.00753871	0.213361	1		Glycoproteins	862	AD	Simple mode	11	-0.170711	0.0729314	0.0412901	1
Glycoproteins	862	HDIFF	Weighted median	9	0.00270842	0.00278933	0.331551	1		Glycoproteins	862	AD	Weighted median	11	-0.027229	0.0312834	0.384084	1
Glycoproteins	862	HDIFF	Weighted mode	9	0.00269738	0.0030647	0.404445	1		Glycoproteins	862	AD	Weighted mode	11	-0.0263779	0.0319517	0.428312	1
Glycoprotein acetyls	863	HDIFF	Inverse variance weighted	7	-0.00223045	0.00954539	0.815243	1		Glycoprotein acetyls	863	AD	Inverse variance weighted	7	0.193879	0.0697233	0.0054243	1
Glycoprotein acetyls	863	HDIFF	MR Egger	7	-0.0293102	0.0291129	0.360251	1		Glycoprotein acetyls	863	AD	MR Egger	7	0.275122	0.22608	0.277935	1
Glycoprotein acetyls	863	HDIFF	Simple mode	7	0.00133938	0.0145707	0.929751	1		Glycoprotein acetyls	863	AD	Simple mode	7	0.220209	0.124581	0.127548	1
Glycoprotein acetyls	863	HDIFF	Weighted median	7	0.00529938	0.0085207	0.533981	1		Glycoprotein acetyls	863	AD	Weighted median	7	0.219445	0.089125	0.0138083	1
Glycoprotein acetyls	863	HDIFF	Weighted mode	7	0.00813969	0.00948071	0.423553	1		Glycoprotein acetyls	863	AD	Weighted mode	7	0.256548	0.10878	0.0564075	1
Total cholesterol in HDL	864	HDIFF	Inverse variance weighted	11	0.000334188	0.00437705	0.939141	1		Total cholesterol in HDL	864	AD	Inverse variance weighted	11	-0.116164	0.0605951	0.0552308	1
Total cholesterol in HDL	864	HDIFF	MR Egger	11	-0.00296026	0.0113934	0.800847	1		Total cholesterol in HDL	864	AD	MR Egger	11	0.0158556	0.15143	0.918906	1
Total cholesterol in HDL	864	HDIFF	Simple mode	11	-0.00552245	0.00879881	0.544307	1		Total cholesterol in HDL	864	AD	Simple mode	11	-0.224804	0.146607	0.156189	1
Total cholesterol in HDL	864	HDIFF	Weighted median	11	-0.00387521	0.00529919	0.464606	1		Total cholesterol in HDL	864	AD	Weighted median	11	-0.0138628	0.064344	0.829418	1
Total cholesterol in HDL	864	HDIFF	Weighted mode	11	-0.0047639	0.00554213	0.410154	1		Total cholesterol in HDL	864	AD	Weighted mode	11	-0.0264768	0.066345	0.698225	1
Mean diameter for HDL particles	865	HDIFF	Inverse variance weighted	10	-0.00166391	0.00320905	0.604106	1		Mean diameter for HDL particles	865	AD	Inverse variance weighted	10	-0.184151	0.179052	0.303723	1
Mean diameter for HDL particles	865	HDIFF	MR Egger	10	-0.00788587	0.00769322	0.335337	1		Mean diameter for HDL particles	865	AD	MR Egger	10	0.0103425	0.45475	0.982412	1
Mean diameter for HDL particles	865	HDIFF	Simple mode	10	-0.0054461	0.00719759	0.4686	1		Mean diameter for HDL particles	865	AD	Simple mode	10	0.00304907	0.0603654	0.960819	1
Mean diameter for HDL particles	865	HDIFF	Weighted median	10	-0.00408574	0.0039642	0.302701	1		Mean diameter for HDL particles	865	AD	Weighted median	10	-0.0413106	0.0512978	0.420641	1
Mean diameter for HDL particles	865	HDIFF	Weighted mode	10	-0.00531355	0.00411502	0.228792	1		Mean diameter for HDL particles	865	AD	Weighted mode	10	-0.0185296	0.0478131	0.70736	1
Histidine	866	HDIFF	Inverse variance weighted	4	0.0118965	0.0125433	0.342907	1		Histidine	866	AD	Inverse variance weighted	4	-0.0960528	0.106843	0.36865	1
Histidine	866	HDIFF	MR Egger	4	0.0726247	0.148003	0.672197	1		Histidine	866	AD	MR Egger	4	-1.39643	1.26036	0.383283	1
Histidine	866	HDIFF	Simple mode	4	0.033224	0.021816	0.225154	1		Histidine	866	AD	Simple mode	4	-0.126815	0.143796	0.442767	1
Histidine	866	HDIFF	Weighted median	4	0.0140945	0.0128685	0.273398	1		Histidine	866	AD	Weighted median	4	-0.143568	0.130785	0.272316	1
Histidine	866	HDIFF	Weighted mode	4	0.0301975	0.0229717	0.280126	1		Histidine	866	AD	Weighted mode	4	-0.121013	0.139748	0.450226	1
Total cholesterol in IDL	867	HDIFF	Inverse variance weighted	18	-0.00148771	0.00357491	0.677298	1		Total cholesterol in IDL	867	AD	Inverse variance weighted	18	0.298906	0.114522	0.00905311	1
Total cholesterol in IDL	867	HDIFF	MR Egger	18	0.000915428	0.00574523	0.875397	1		Total cholesterol in IDL	867	AD	MR Egger	18	0.685751	0.150268	0.000318852	0.604225
Total cholesterol in IDL	867	HDIFF	Simple mode	18	-0.0034075	0.00678142	0.621779	1		Total cholesterol in IDL	867	AD	Simple mode	18	0.00505624	0.0976092	0.959291	1
Total cholesterol in IDL	867	HDIFF	Weighted median	18	5.51e-05	0.00397837	0.988951	1		Total cholesterol in IDL	867	AD	Weighted median	18	0.0634787	0.0664295	0.339284	1
Total cholesterol in IDL	867	HDIFF	Weighted mode	18	0.0016472	0.00377953	0.66845	1		Total cholesterol in IDL	867	AD	Weighted mode	18	0.0230194	0.0693197	0.743891	1
Free cholesterol in IDL	868	HDIFF	Inverse variance weighted	17	-0.00175556	0.00363349	0.628981	1		Free cholesterol in IDL	868	AD	Inverse variance weighted	17	0.30179	0.121812	0.0132304	1
Free cholesterol in IDL	868	HDIFF	MR Egger	17	0.000856997	0.00580996	0.884698	1		Free cholesterol in IDL	868	AD	MR Egger	17	0.663047	0.167642	0.00127015	1
Free cholesterol in IDL	868	HDIFF	Simple mode	17	-0.00321142	0.00718293	0.660803	1		Free cholesterol in IDL	868	AD	Simple mode	17	-0.0256072	0.101437	0.803913	1
Free cholesterol in IDL	868	HDIFF	Weighted median	17	0.00126326	0.00390389	0.746248	1		Free cholesterol in IDL	868	AD	Weighted median	17	0.0554442	0.0656144	0.398111	1
Free cholesterol in IDL	868	HDIFF	Weighted mode	17	0.00244856	0.00410368	0.559074	1		Free cholesterol in IDL	868	AD	Weighted mode	17	0.00599963	0.0734685	0.935928	1
Total lipids in IDL	869	HDIFF	Inverse variance weighted	19	-0.00168158	0.00340661	0.621573	1		Total lipids in IDL	869	AD	Inverse variance weighted	19	0.284009	0.114839	0.0133946	1
Total lipids in IDL	869	HDIFF	MR Egger	19	0.000308448	0.0057039	0.957504	1		Total lipids in IDL	869	AD	MR Egger	19	0.697023	0.160503	0.000442371	0.838293
Total lipids in IDL	869	HDIFF	Simple mode	19	-0.000733645	0.00697469	0.917391	1		Total lipids in IDL	869	AD	Simple mode	19	0.014828	0.0983844	0.881877	1
Total lipids in IDL	869	HDIFF	Weighted median	19	0.000484807	0.00406477	0.905061	1		Total lipids in IDL	869	AD	Weighted median	19	0.0624594	0.0657725	0.342302	1
Total lipids in IDL	869	HDIFF	Weighted mode	19	0.00222048	0.00414798	0.598984	1		Total lipids in IDL	869	AD	Weighted mode	19	0.0353378	0.0710222	0.624817	1
Concentration of IDL particles	870	HDIFF	Inverse variance weighted	17	-0.00211972	0.00370556	0.567296	1		Concentration of IDL particles	870	AD	Inverse variance weighted	17	0.29301	0.124956	0.0190322	1
Concentration of IDL particles	870	HDIFF	MR Egger	17	0.00170397	0.00653365	0.797794	1		Concentration of IDL particles	870	AD	MR Egger	17	0.775806	0.18169	0.000671207	1
Concentration of IDL particles	870	HDIFF	Simple mode	17	-0.000735313	0.00734134	0.921461	1		Concentration of IDL particles	870	AD	Simple mode	17	0.0225654	0.0944386	0.814184	1
Concentration of IDL particles	870	HDIFF	Weighted median	17	0.000290123	0.00426135	0.94572	1		Concentration of IDL particles	870	AD	Weighted median	17	0.0623453	0.0671962	0.353506	1
Concentration of IDL particles	870	HDIFF	Weighted mode	17	0.00208723	0.00476614	0.667293	1		Concentration of IDL particles	870	AD	Weighted mode	17	0.0384424	0.0708815	0.595053	1
Phospholipids in IDL	871	HDIFF	Inverse variance weighted	20	-0.000590496	0.00389855	0.879608	1		Phospholipids in IDL	871	AD	Inverse variance weighted	20	0.29698	0.112811	0.00847477	1
Phospholipids in IDL	871	HDIFF	MR Egger	20	0.00196331	0.00640513	0.762725	1		Phospholipids in IDL	871	AD	MR Egger	20	0.708872	0.15223	0.000196272	0.371935
Phospholipids in IDL	871	HDIFF	Simple mode	20	-0.00273505	0.00713817	0.705856	1		Phospholipids in IDL	871	AD	Simple mode	20	0.0132553	0.104221	0.90013	1
Phospholipids in IDL	871	HDIFF	Weighted median	20	0.00126861	0.00410729	0.757422	1		Phospholipids in IDL	871	AD	Weighted median	20	0.0665655	0.0677243	0.325661	1
Phospholipids in IDL	871	HDIFF	Weighted mode	20	0.00224735	0.00418856	0.59781	1		Phospholipids in IDL	871	AD	Weighted mode	20	0.0219005	0.0688824	0.753998	1
Triglycerides in IDL	872	HDIFF	Inverse variance weighted	17	-0.00157321	0.0055602	0.777222	1		Triglycerides in IDL	872	AD	Inverse variance weighted	17	0.264691	0.260712	0.30998	1
Triglycerides in IDL	872	HDIFF	MR Egger	17	-0.00924342	0.0164217	0.581834	1		Triglycerides in IDL	872	AD	MR Egger	17	0.29123	0.782012	0.714795	1
Triglycerides in IDL	872	HDIFF	Simple mode	17	0.00226096	0.00903468	0.805576	1		Triglycerides in IDL	872	AD	Simple mode	17	0.00547087	0.0992655	0.95673	1
Triglycerides in IDL	872	HDIFF	Weighted median	17	-0.00211878	0.00581438	0.715557	1		Triglycerides in IDL	872	AD	Weighted median	17	-0.0390096	0.067651	0.564189	1
Triglycerides in IDL	872	HDIFF	Weighted mode	17	-0.0025457	0.00756004	0.740696	1		Triglycerides in IDL	872	AD	Weighted mode	17	0.00547087	0.106997	0.959854	1
Total cholesterol in large HDL	874	HDIFF	Inverse variance weighted	12	-0.000920473	0.0035681	0.796428	1		Total cholesterol in large HDL	874	AD	Inverse variance weighted	12	-0.612165	0.74593	0.411832	1
Total cholesterol in large HDL	874	HDIFF	MR Egger	12	0.000105006	0.00840912	0.990283	1		Total cholesterol in large HDL	874	AD	MR Egger	12	0.944501	1.81803	0.614703	1
Total cholesterol in large HDL	874	HDIFF	Simple mode	12	0.0109454	0.00758246	0.176744	1		Total cholesterol in large HDL	874	AD	Simple mode	12	-0.0770003	0.0812163	0.363447	1
Total cholesterol in large HDL	874	HDIFF	Weighted median	12	-0.00379395	0.00481402	0.430635	1		Total cholesterol in large HDL	874	AD	Weighted median	12	-0.0823246	0.0600059	0.170082	1
Total cholesterol in large HDL	874	HDIFF	Weighted mode	12	-0.00432322	0.00559641	0.456096	1		Total cholesterol in large HDL	874	AD	Weighted mode	12	-0.0500807	0.0631338	0.444408	1
Cholesterol esters in large HDL	875	HDIFF	Inverse variance weighted	10	-0.000340551	0.00367876	0.926243	1		Cholesterol esters in large HDL	875	AD	Inverse variance weighted	10	-0.622051	0.853601	0.466162	1
Cholesterol esters in large HDL	875	HDIFF	MR Egger	10	0.000556244	0.00898036	0.95213	1		Cholesterol esters in large HDL	875	AD	MR Egger	10	1.47441	2.11495	0.505468	1
Cholesterol esters in large HDL	875	HDIFF	Simple mode	10	0.0113884	0.00728702	0.152528	1		Cholesterol esters in large HDL	875	AD	Simple mode	10	-0.0889625	0.0902634	0.350089	1
Cholesterol esters in large HDL	875	HDIFF	Weighted median	10	-0.00376655	0.00487923	0.44014	1		Cholesterol esters in large HDL	875	AD	Weighted median	10	-0.103425	0.0599523	0.0845057	1
Cholesterol esters in large HDL	875	HDIFF	Weighted mode	10	-0.00399217	0.00544853	0.482383	1		Cholesterol esters in large HDL	875	AD	Weighted mode	10	-0.0614902	0.0733395	0.423496	1
Free cholesterol in large HDL	876	HDIFF	Inverse variance weighted	12	0.00156738	0.00439207	0.721192	1		Free cholesterol in large HDL	876	AD	Inverse variance weighted	12	-0.55523	0.773562	0.472906	1
Free cholesterol in large HDL	876	HDIFF	MR Egger	12	-0.0079104	0.010193	0.455675	1		Free cholesterol in large HDL	876	AD	MR Egger	12	1.5151	1.80033	0.4197	1
Free cholesterol in large HDL	876	HDIFF	Simple mode	12	0.0085522	0.00706082	0.251191	1		Free cholesterol in large HDL	876	AD	Simple mode	12	-0.0557199	0.081212	0.506851	1
Free cholesterol in large HDL	876	HDIFF	Weighted median	12	-0.00392744	0.00484612	0.417694	1		Free cholesterol in large HDL	876	AD	Weighted median	12	-0.103582	0.0612119	0.0906109	1
Free cholesterol in large HDL	876	HDIFF	Weighted mode	12	-0.00317091	0.00487816	0.52902	1		Free cholesterol in large HDL	876	AD	Weighted mode	12	-0.0557199	0.0700771	0.44336	1
Total lipids in large HDL	877	HDIFF	Inverse variance weighted	8	-0.00219135	0.00427663	0.608369	1		Free cholesterol in large HDL	877	AD	Inverse variance weighted	12	-0.55523	0.773562	0.472906	1
Total lipids in large HDL	877	HDIFF	MR Egger	8	-0.0102262	0.0148297	0.51623	1		Free cholesterol in large HDL	877	AD	MR Egger	12	1.5151	1.80033	0.4197	1
Total lipids in large HDL	877	HDIFF	Simple mode	8	-0.00955568	0.00677527	0.201284	1		Free cholesterol in large HDL	877	AD	Simple mode	12	-0.0557199	0.0785748	0.492999	1
Total lipids in large HDL	877	HDIFF	Weighted median	8	-0.00439573	0.00454497	0.333463	1		Free cholesterol in large HDL	877	AD	Weighted median	12	-0.103582	0.0612082	0.0905912	1
Total lipids in large HDL	877	HDIFF	Weighted mode	8	-0.00594663	0.0047276	0.248779	1		Free cholesterol in large HDL	877	AD	Weighted mode	12	-0.0557199	0.0659447	0.416139	1
Concentration of large HDL particles	878	HDIFF	Inverse variance weighted	8	-0.00225887	0.00425759	0.59573	1		Concentration of large HDL particles	878	AD	Inverse variance weighted	8	-0.515155	0.937339	0.582599	1
Concentration of large HDL particles	878	HDIFF	MR Egger	8	-0.0106034	0.014422	0.489931	1		Concentration of large HDL particles	878	AD	MR Egger	8	3.60052	2.68593	0.228604	1
Concentration of large HDL particles	878	HDIFF	Simple mode	8	-0.00950192	0.00666787	0.197172	1		Concentration of large HDL particles	878	AD	Simple mode	8	-0.0415187	0.0801571	0.620445	1
Concentration of large HDL particles	878	HDIFF	Weighted median	8	-0.00438361	0.00445853	0.325511	1		Concentration of large HDL particles	878	AD	Weighted median	8	-0.0129081	0.0565474	0.819436	1
Concentration of large HDL particles	878	HDIFF	Weighted mode	8	-0.00586958	0.00465139	0.247404	1		Concentration of large HDL particles	878	AD	Weighted mode	8	-0.0118191	0.0675373	0.866033	1
Phospholipids in large HDL	879	HDIFF	Inverse variance weighted	8	-0.00257345	0.00443359	0.561616	1		Phospholipids in large HDL	879	AD	Inverse variance weighted	8	-0.543776	0.979142	0.578649	1
Phospholipids in large HDL	879	HDIFF	MR Egger	8	-0.0128816	0.0145547	0.410196	1		Phospholipids in large HDL	879	AD	MR Egger	8	3.58253	2.79185	0.246751	1
Phospholipids in large HDL	879	HDIFF	Simple mode	8	-0.0100161	0.00687468	0.188477	1		Phospholipids in large HDL	879	AD	Simple mode	8	-0.0226783	0.0852631	0.797918	1
Phospholipids in large HDL	879	HDIFF	Weighted median	8	-0.00458574	0.00481974	0.341376	1		Phospholipids in large HDL	879	AD	Weighted median	8	-0.0129118	0.058394	0.825002	1
Phospholipids in large HDL	879	HDIFF	Weighted mode	8	-0.0061836	0.00470638	0.230307	1		Phospholipids in large HDL	879	AD	Weighted mode	8	-0.0226783	0.0694826	0.753672	1
Total cholesterol in large LDL	880	HDIFF	Inverse variance weighted	21	0.000109732	0.00362185	0.97583	1		Total cholesterol in large LDL	880	AD	Inverse variance weighted	21	0.320389	0.0967998	0.000933605	1
Total cholesterol in large LDL	880	HDIFF	MR Egger	21	0.000410708	0.00567701	0.943083	1		Total cholesterol in large LDL	880	AD	MR Egger	21	0.659037	0.118809	2.38e-05	0.045101
Total cholesterol in large LDL	880	HDIFF	Simple mode	21	-0.000559106	0.00686483	0.935898	1		Total cholesterol in large LDL	880	AD	Simple mode	21	0.0629542	0.0974486	0.525607	1
Total cholesterol in large LDL	880	HDIFF	Weighted median	21	0.00184001	0.00353142	0.60234	1		Total cholesterol in large LDL	880	AD	Weighted median	21	0.0692441	0.0639549	0.278941	1
Total cholesterol in large LDL	880	HDIFF	Weighted mode	21	0.0019414	0.00337272	0.571294	1		Total cholesterol in large LDL	880	AD	Weighted mode	21	0.0463745	0.0662023	0.491687	1
Cholesterol esters in large VLDL	881	HDIFF	Inverse variance weighted	22	0.000247483	0.00343144	0.942505	1		Cholesterol esters in large VLDL	881	AD	Inverse variance weighted	22	0.316995	0.0928587	0.000640787	1
Cholesterol esters in large VLDL	881	HDIFF	MR Egger	22	-2.79e-06	0.00539883	0.999593	1		Cholesterol esters in large VLDL	881	AD	MR Egger	22	0.63574	0.119419	3.28e-05	0.062156
Cholesterol esters in large VLDL	881	HDIFF	Simple mode	22	-0.00209406	0.00646028	0.749036	1		Cholesterol esters in large VLDL	881	AD	Simple mode	22	0.0520823	0.0916499	0.575876	1
Cholesterol esters in large VLDL	881	HDIFF	Weighted median	22	0.00127697	0.00396351	0.747314	1		Cholesterol esters in large VLDL	881	AD	Weighted median	22	0.0623006	0.0618302	0.313643	1
Cholesterol esters in large VLDL	881	HDIFF	Weighted mode	22	0.0018054	0.00362929	0.624038	1		Cholesterol esters in large VLDL	881	AD	Weighted mode	22	0.0433607	0.0723452	0.555346	1
Free cholesterol in large LDL	882	HDIFF	Inverse variance weighted	19	-0.00012374	0.0037106	0.973397	1		Free cholesterol in large LDL	882	AD	Inverse variance weighted	19	0.340439	0.0970407	0.000451136	0.854903
Free cholesterol in large LDL	882	HDIFF	MR Egger	19	0.00199931	0.00569574	0.729887	1		Free cholesterol in large LDL	882	AD	MR Egger	19	0.609713	0.126987	0.000166373	0.315277
Free cholesterol in large LDL	882	HDIFF	Simple mode	19	-0.00170768	0.00629621	0.789305	1		Free cholesterol in large LDL	882	AD	Simple mode	19	0.019444	0.0917143	0.834484	1
Free cholesterol in large LDL	882	HDIFF	Weighted median	19	0.00169218	0.00354189	0.632819	1		Free cholesterol in large LDL	882	AD	Weighted median	19	0.0784794	0.0649234	0.22674	1
Free cholesterol in large LDL	882	HDIFF	Weighted mode	19	0.00172069	0.00346924	0.625908	1		Free cholesterol in large LDL	882	AD	Weighted mode	19	0.0368325	0.0725298	0.617742	1
Total lipids in large LDL	883	HDIFF	Inverse variance weighted	22	5.27e-05	0.00344217	0.987793	1		Total lipids in large LDL	883	AD	Inverse variance weighted	22	0.316396	0.0925224	0.000626977	1
Total lipids in large LDL	883	HDIFF	MR Egger	22	0.000667485	0.0054603	0.903926	1		Total lipids in large LDL	883	AD	MR Egger	22	0.631906	0.121328	4.27e-05	0.0809165
Total lipids in large LDL	883	HDIFF	Simple mode	22	-0.00181562	0.00629203	0.775748	1		Total lipids in large LDL	883	AD	Simple mode	22	0.0464604	0.0931771	0.623227	1
Total lipids in large LDL	883	HDIFF	Weighted median	22	0.00129313	0.00393876	0.742679	1		Total lipids in large LDL	883	AD	Weighted median	22	0.0624535	0.0620928	0.314508	1
Total lipids in large LDL	883	HDIFF	Weighted mode	22	0.00171852	0.00331761	0.609873	1		Total lipids in large LDL	883	AD	Weighted mode	22	0.0420862	0.0656903	0.528663	1
Concentration of large LDL particles	884	HDIFF	Inverse variance weighted	22	4.25e-05	0.00348326	0.990272	1		Concentration of large LDL particles	884	AD	Inverse variance weighted	22	0.315984	0.0941403	0.000789281	1
Concentration of large LDL particles	884	HDIFF	MR Egger	22	0.000671936	0.00559853	0.905665	1		Concentration of large LDL particles	884	AD	MR Egger	22	0.645642	0.125017	4.72e-05	0.089444
Concentration of large LDL particles	884	HDIFF	Simple mode	22	-0.00189244	0.00635373	0.768746	1		Concentration of large LDL particles	884	AD	Simple mode	22	0.0458169	0.0856687	0.598396	1
Concentration of large LDL particles	884	HDIFF	Weighted median	22	0.0012782	0.00393707	0.74544	1		Concentration of large LDL particles	884	AD	Weighted median	22	0.0628181	0.05965	0.29229	1
Concentration of large LDL particles	884	HDIFF	Weighted mode	22	0.00188396	0.00385606	0.630209	1		Concentration of large LDL particles	884	AD	Weighted mode	22	0.0413558	0.0657963	0.536425	1
Phospholipids in large LDL	885	HDIFF	Inverse variance weighted	20	0.00022582	0.00373521	0.951792	1		Phospholipids in large LDL	885	AD	Inverse variance weighted	20	0.336256	0.0994629	0.000722966	1
Phospholipids in large LDL	885	HDIFF	MR Egger	20	0.000818848	0.00610786	0.894839	1		Phospholipids in large LDL	885	AD	MR Egger	20	0.690839	0.129767	4.63e-05	0.0877385
Phospholipids in large LDL	885	HDIFF	Simple mode	20	-0.00264534	0.00617119	0.672991	1		Phospholipids in large LDL	885	AD	Simple mode	20	0.0508532	0.0950555	0.598867	1
Phospholipids in large LDL	885	HDIFF	Weighted median	20	0.00174648	0.00396705	0.659758	1		Phospholipids in large LDL	885	AD	Weighted median	20	0.0671718	0.0633245	0.288801	1
Phospholipids in large LDL	885	HDIFF	Weighted mode	20	0.00204657	0.00379727	0.596175	1		Phospholipids in large LDL	885	AD	Weighted mode	20	0.0467568	0.0695689	0.509615	1
Total cholesterol in large VLDL	886	HDIFF	Inverse variance weighted	8	0.000891248	0.00598934	0.881707	1		Total cholesterol in large VLDL	886	AD	Inverse variance weighted	7	-0.00150845	0.0709543	0.983039	1
Total cholesterol in large VLDL	886	HDIFF	MR Egger	8	-0.0162769	0.028595	0.589862	1		Total cholesterol in large VLDL	886	AD	MR Egger	7	-0.0406626	0.309426	0.900573	1
Total cholesterol in large VLDL	886	HDIFF	Simple mode	8	0.00134314	0.0123553	0.916483	1		Total cholesterol in large VLDL	886	AD	Simple mode	7	0.057518	0.139269	0.693961	1
Total cholesterol in large VLDL	886	HDIFF	Weighted median	8	0.00175507	0.00790085	0.824208	1		Total cholesterol in large VLDL	886	AD	Weighted median	7	0.0180693	0.0919685	0.844241	1
Total cholesterol in large VLDL	886	HDIFF	Weighted mode	8	0.00324027	0.0120772	0.796206	1		Total cholesterol in large VLDL	886	AD	Weighted mode	7	0.0774371	0.135962	0.589654	1
Cholesterol esters in large VLDL	887	HDIFF	Inverse variance weighted	10	0.00532917	0.00528372	0.313166	1		Cholesterol esters in large VLDL	887	AD	Inverse variance weighted	9	-0.0199788	0.0693745	0.773359	1
Cholesterol esters in large VLDL	887	HDIFF	MR Egger	10	0.014162	0.0147964	0.36653	1		Cholesterol esters in large VLDL	887	AD	MR Egger	9	-0.137042	0.194235	0.503267	1
Cholesterol esters in large VLDL	887	HDIFF	Simple mode	10	0.00254361	0.0109333	0.821239	1		Cholesterol esters in large VLDL	887	AD	Simple mode	9	0.0732314	0.12535	0.575176	1
Cholesterol esters in large VLDL	887	HDIFF	Weighted median	10	0.00502497	0.00714181	0.481682	1		Cholesterol esters in large VLDL	887	AD	Weighted median	9	0.0686063	0.0852039	0.420703	1
Cholesterol esters in large VLDL	887	HDIFF	Weighted mode	10	0.00235653	0.00967927	0.813106	1		Cholesterol esters in large VLDL	887	AD	Weighted mode	9	0.0732314	0.105501	0.507252	1
Free cholesterol in large VLDL	888	HDIFF	Inverse variance weighted	9	0.0016374	0.00565139	0.772019	1		Free cholesterol in large VLDL	888	AD	Inverse variance weighted	8	0.0563722	0.0679401	0.40669	1
Free cholesterol in large VLDL	888	HDIFF	MR Egger	9	-0.00123175	0.0193563	0.951039	1		Free cholesterol in large VLDL	888	AD	MR Egger	8	0.174291	0.233864	0.484271	1
Free cholesterol in large VLDL	888	HDIFF	Simple mode	9	0.00627743	0.0116477	0.604595	1		Free cholesterol in large VLDL	888	AD	Simple mode	8	0.182085	0.140791	0.236949	1
Free cholesterol in large VLDL	888	HDIFF	Weighted median	9	0.00463898	0.00779212	0.551614	1		Free cholesterol in large VLDL	888	AD	Weighted median	8	0.101324	0.0908606	0.264782	1
Free cholesterol in large VLDL	888	HDIFF	Weighted mode	9	0.00484959	0.0115283	0.685069	1		Free cholesterol in large VLDL	888	AD	Weighted mode	8	0.150695	0.135975	0.304371	1
Total lipids in large VLDL	889	HDIFF	Inverse variance weighted	8	-0.00426072	0.00798559	0.593652	1		Total lipids in large VLDL	889	AD	Inverse variance weighted	7	0.0337048	0.0726869	0.642864	1
Total lipids in large VLDL	889	HDIFF	MR Egger	8	-0.00868309	0.0371771	0.823091	1		Total lipids in large VLDL	889	AD	MR Egger	7	0.114862	0.31883	0.73337	1
Total lipids in large VLDL	889	HDIFF	Simple mode	8	-0.00523902	0.0111678	0.653246	1		Total lipids in large VLDL	889	AD	Simple mode	7	0.120082	0.147352	0.446243	1
Total lipids in large VLDL	889	HDIFF	Weighted median	8	0.0011722	0.00813988	0.885495	1		Total lipids in large VLDL	889	AD	Weighted median	7	0.0758773	0.0936825	0.417974	1
Total lipids in large VLDL	889	HDIFF	Weighted mode	8	0.0016382	0.0114884	0.890627	1		Total lipids in large VLDL	889	AD	Weighted mode	7	0.11576	0.126737	0.396259	1
Concentration of large VLDL particles	890	HDIFF	Inverse variance weighted	8	0.00457763	0.00812497	0.573161	1		Concentration of large VLDL particles	890	AD	Inverse variance weighted	8	0.610769	0.554771	0.270923	1
Concentration of large VLDL particles	890	HDIFF	MR Egger	8	-0.0201367	0.0261228	0.470053	1		Concentration of large VLDL particles	890	AD	MR Egger	8	-0.713081	1.86539	0.715436	1
Concentration of large VLDL particles	890	HDIFF	Simple mode	8	0.00207948	0.012667	0.874241	1		Concentration of large VLDL particles	890	AD	Simple mode	8	0.121479	0.112418	0.315691	1
Concentration of large VLDL particles	890	HDIFF	Weighted median	8	0.00255058	0.00859524	0.766662	1		Concentration of large VLDL particles	890	AD	Weighted median	8	0.0826776	0.0906339	0.361656	1
Concentration of large VLDL particles	890	HDIFF	Weighted mode	8	0.00260319	0.0131314	0.84849	1		Concentration of large VLDL particles	890	AD	Weighted mode	8	0.111009	0.102743	0.31575	1
Phospholipids in large VLDL	891	HDIFF	Inverse variance weighted	8	-0.00749237	0.00842075	0.3736	1		Phospholipids in large VLDL	891	AD	Inverse variance weighted	7	-0.0218188	0.0707008	0.757621	1
Phospholipids in large VLDL	891	HDIFF	MR Egger	8	-0.0152533	0.0368856	0.693592	1		Phospholipids in large VLDL	891	AD	MR Egger	7	0.0595098	0.273691	0.836464	1
Phospholipids in large VLDL	891	HDIFF	Simple mode	8	-0.00616687	0.0145216	0.683826	1		Phospholipids in large VLDL	891	AD	Simple mode	7	0.0698222	0.162309	0.682086	1
Phospholipids in large VLDL	891	HDIFF	Weighted median	8	-0.00664409	0.00849123	0.433941	1		Phospholipids in large VLDL	891	AD	Weighted median	7	0.0538273	0.0947638	0.570024	1
Phospholipids in large VLDL	891	HDIFF	Weighted mode	8	-0.0055807	0.0134588	0.690809	1		Phospholipids in large VLDL	891	AD	Weighted mode	7	0.0924472	0.124408	0.485491	1
Triglycerides in large VLDL	892	HDIFF	Inverse variance weighted	8	-0.00692373	0.00812923	0.394376	1		Triglycerides in large VLDL	892	AD	Inverse variance weighted	7	0.0255039	0.0707342	0.718428	1
Triglycerides in large VLDL	892	HDIFF	MR Egger	8	-0.00206066	0.0332172	0.952549	1		Triglycerides in large VLDL	892	AD	MR Egger	7	0.361506	0.26206	0.226252	1
Triglycerides in large VLDL	892	HDIFF	Simple mode	8	-0.00340212	0.0128715	0.799152	1		Triglycerides in large VLDL	892	AD	Simple mode	7	0.0745134	0.125234	0.573586	1
Triglycerides in large VLDL	892	HDIFF	Weighted median	8	-0.00584007	0.00825642	0.479358	1		Triglycerides in large VLDL	892	AD	Weighted median	7	0.0560989	0.0923733	0.543648	1
Triglycerides in large VLDL	892	HDIFF	Weighted mode	8	-0.00141799	0.0128367	0.915142	1		Triglycerides in large VLDL	892	AD	Weighted mode	7	0.0885699	0.117471	0.479398	1
18:2, linoleic acid (LA)	893	HDIFF	Inverse variance weighted	12	0.000786708	0.00416983	0.850354	1		18:2, linoleic acid (LA)	893	AD	Inverse variance weighted	13	0.520355	0.301557	0.0844264	1
18:2, linoleic acid (LA)	893	HDIFF	MR Egger	12	-0.00632063	0.00941443	0.517189	1		18:2, linoleic acid (LA)	893	AD	MR Egger	13	1.63922	0.60526	0.0203532	1
18:2, linoleic acid (LA)	893	HDIFF	Simple mode	12	0.00243633	0.00826562	0.77367	1		18:2, linoleic acid (LA)	893	AD	Simple mode	13	0.0301024	0.0924912	0.750436	1
18:2, linoleic acid (LA)	893	HDIFF	Weighted median	12	0.00598531	0.00533415	0.261831	1		18:2, linoleic acid (LA)	893	AD	Weighted median	13	0.0155931	0.0712401	0.826743	1
18:2, linoleic acid (LA)	893	HDIFF	Weighted mode	12	0.00596134	0.00656476	0.383299	1		18:2, linoleic acid (LA)	893	AD	Weighted mode	13	-0.00469313	0.0726276	0.949541	1
Total cholesterol in LDL	895	HDIFF	Inverse variance weighted	22	0.000461302	0.00350514	0.895295	1		Total cholesterol in LDL	895	AD	Inverse variance weighted	22	0.32926	0.0918252	0.000336147	0.636999
Total cholesterol in LDL	895	HDIFF	MR Egger	22	0.00112309	0.0054488	0.838783	1		Total cholesterol in LDL	895	AD	MR Egger	22	0.59865	0.123144	9.46e-05	0.179267
Total cholesterol in LDL	895	HDIFF	Simple mode	22	-0.00198164	0.00674386	0.771762	1		Total cholesterol in LDL	895	AD	Simple mode	22	-0.00264389	0.102595	0.979684	1
Total cholesterol in LDL	895	HDIFF	Weighted median	22	0.00116531	0.00368395	0.751759	1		Total cholesterol in LDL	895	AD	Weighted median	22	0.0735463	0.0670658	0.272803	1
Total cholesterol in LDL	895	HDIFF	Weighted mode	22	0.00198791	0.0035674	0.583253	1		Total cholesterol in LDL	895	AD	Weighted mode	22	0.0330373	0.0776016	0.674636	1
Mean diameter for LDL particles	896	HDIFF	Inverse variance weighted	8	-0.00444966	0.00518896	0.391156	1		Mean diameter for LDL particles	896	AD	Inverse variance weighted	8	-0.687034	0.81681	0.400282	1
Mean diameter for LDL particles	896	HDIFF	MR Egger	8	0.0210775	0.0120852	0.131766	1		Mean diameter for LDL particles	896	AD	MR Egger	8	0.711609	2.21294	0.758688	1
Mean diameter for LDL particles	896	HDIFF	Simple mode	8	0.00214085	0.00820978	0.801776	1		Mean diameter for LDL particles	896	AD	Simple mode	8	-0.0765271	0.109126	0.505772	1
Mean diameter for LDL particles	896	HDIFF	Weighted median	8	-0.00190865	0.00619945	0.758178	1		Mean diameter for LDL particles	896	AD	Weighted median	8	-0.0950547	0.074031	0.199147	1
Mean diameter for LDL particles	896	HDIFF	Weighted mode	8	-0.000512544	0.0066746	0.940939	1		Mean diameter for LDL particles	896	AD	Weighted mode	8	-0.13319	0.0802432	0.14091	1
Leucine	897	HDIFF	Inverse variance weighted	3	0.0315723	0.00976594	0.00122541	1		Leucine	897	AD	Inverse variance weighted	3	0.203794	0.1102	0.064413	1
Leucine	897	HDIFF	MR Egger	3	0.106694	0.0623818	0.336823	1		Leucine	897	AD	MR Egger	3	-0.373879	0.8702	0.74166	1
Leucine	897	HDIFF	Simple mode	3	0.0298838	0.0152023	0.188246	1		Leucine	897	AD	Simple mode	3	0.151631	0.132402	0.370673	1
Leucine	897	HDIFF	Weighted median	3	0.0332451	0.0101895	0.00110366	1		Leucine	897	AD	Weighted median	3	0.150962	0.11008	0.170256	1
Leucine	897	HDIFF	Weighted mode	3	0.0365808	0.0112145	0.0825185	1		Leucine	897	AD	Weighted mode	3	0.139461	0.119495	0.363499	1
Total cholesterol in medium HDL	898	HDIFF	Inverse variance weighted	5	-0.00464338	0.00770588	0.546791	1		Total cholesterol in medium HDL	898	AD	Inverse variance weighted	5	-1.62232	2.24469	0.469841	1
Total cholesterol in medium HDL	898	HDIFF	MR Egger	5	0.00552333	0.0211547	0.810919	1		Total cholesterol in medium HDL	898	AD	MR Egger	5	1.61483	6.13464	0.809416	1
Total cholesterol in medium HDL	898	HDIFF	Simple mode	5	-0.0104963	0.0135943	0.483133	1		Total cholesterol in medium HDL	898	AD	Simple mode	5	-0.041826	0.125173	0.755055	1
Total cholesterol in medium HDL	898	HDIFF	Weighted median	5	-0.00479716	0.00784629	0.54094	1		Total cholesterol in medium HDL	898	AD	Weighted median	5	-0.0294745	0.087618	0.736571	1
Total cholesterol in medium HDL	898	HDIFF	Weighted mode	5	-0.00542233	0.00923514	0.58865	1		Total cholesterol in medium HDL	898	AD	Weighted mode	5	-0.0130742	0.089856	0.891353	1
Cholesterol esters in medium HDL	899	HDIFF	Inverse variance weighted	5	-0.00476238	0.00756763	0.529147	1		Cholesterol esters in medium HDL	899	AD	Inverse variance weighted	5	-1.56053	2.25546	0.489007	1
Cholesterol esters in medium HDL	899	HDIFF	MR Egger	5	-0.00601091	0.0248826	0.824683	1		Cholesterol esters in medium HDL	899	AD	MR Egger	5	3.08077	6.89312	0.685219	1
Cholesterol esters in medium HDL	899	HDIFF	Simple mode	5	-0.0128111	0.0124471	0.36153	1		Cholesterol esters in medium HDL	899	AD	Simple mode	5	-0.023818	0.116648	0.848176	1
Cholesterol esters in medium HDL	899	HDIFF	Weighted median	5	-0.00519434	0.00791761	0.511793	1		Cholesterol esters in medium HDL	899	AD	Weighted median	5	-0.0175098	0.0857148	0.838135	1
Cholesterol esters in medium HDL	899	HDIFF	Weighted mode	5	-0.00619418	0.00904473	0.531068	1		Cholesterol esters in medium HDL	899	AD	Weighted mode	5	-0.023818	0.0892747	0.802817	1
Free cholesterol in medium HDL	900	HDIFF	Inverse variance weighted	4	-0.00135911	0.0102622	0.894638	1		Free cholesterol in medium HDL	900	AD	Inverse variance weighted	4	-0.0508241	0.0796606	0.523468	1
Free cholesterol in medium HDL	900	HDIFF	MR Egger	4	0.00917098	0.0329833	0.807083	1		Free cholesterol in medium HDL	900	AD	MR Egger	4	0.0110163	0.214723	0.963746	1
Free cholesterol in medium HDL	900	HDIFF	Simple mode	4	-0.00268801	0.0149502	0.86877	1		Free cholesterol in medium HDL	900	AD	Simple mode	4	-0.0545604	0.136663	0.716442	1
Free cholesterol in medium HDL	900	HDIFF	Weighted median	4	-0.00315272	0.00840116	0.707458	1		Free cholesterol in medium HDL	900	AD	Weighted median	4	-0.0323469	0.0824821	0.694933	1
Free cholesterol in medium HDL	900	HDIFF	Weighted mode	4	-0.00414828	0.00884754	0.671136	1		Free cholesterol in medium HDL	900	AD	Weighted mode	4	-0.0171631	0.0942678	0.867138	1
Total lipids in medium HDL	901	HDIFF	Inverse variance weighted	4	-0.000456298	0.0117404	0.968998	1		Total lipids in medium HDL	901	AD	Inverse variance weighted	4	-0.0313943	0.0861078	0.715415	1
Total lipids in medium HDL	901	HDIFF	MR Egger	4	-0.0464345	0.0701726	0.576193	1		Total lipids in medium HDL	901	AD	MR Egger	4	0.0770123	0.467179	0.884221	1
Total lipids in medium HDL	901	HDIFF	Simple mode	4	-0.00201113	0.015696	0.906153	1		Total lipids in medium HDL	901	AD	Simple mode	4	-0.0110019	0.131802	0.938733	1
Total lipids in medium HDL	901	HDIFF	Weighted median	4	-0.00416423	0.00916293	0.649494	1		Total lipids in medium HDL	901	AD	Weighted median	4	-0.0161837	0.096141	0.866321	1
Total lipids in medium HDL	901	HDIFF	Weighted mode	4	-0.00699029	0.0101833	0.541728	1		Total lipids in medium HDL	901	AD	Weighted mode	4	-0.0129912	0.105013	0.909368	1
Concentration of medium HDL particles	902	HDIFF	Inverse variance weighted	4	-0.000373697	0.012333	0.975827	1		Concentration of medium HDL particles	902	AD	Inverse variance weighted	4	-0.0320371	0.0904866	0.723299	1
Concentration of medium HDL particles	902	HDIFF	MR Egger	4	-0.113462	0.0993673	0.371799	1		Concentration of medium HDL particles	902	AD	MR Egger	4	0.297273	0.772777	0.737526	1
Concentration of medium HDL particles	902	HDIFF	Simple mode	4	-0.00345866	0.0157353	0.840132	1		Concentration of medium HDL particles	902	AD	Simple mode	4	-0.0112182	0.126043	0.934688	1
Concentration of medium HDL particles	902	HDIFF	Weighted median	4	-0.00505419	0.0101833	0.619667	1		Concentration of medium HDL particles	902	AD	Weighted median	4	-0.0168673	0.102441	0.869216	1
Concentration of medium HDL particles	902	HDIFF	Weighted mode	4	-0.00771888	0.010919	0.530576	1		Concentration of medium HDL particles	902	AD	Weighted mode	4	-0.0132476	0.11773	0.917514	1
Phospholipids in medium HDL	903	HDIFF	Inverse variance weighted	5	-0.00238491	0.00896281	0.79017	1		Phospholipids in medium HDL	903	AD	Inverse variance weighted	5	-0.0160219	0.0770261	0.835224	1
Phospholipids in medium HDL	903	HDIFF	MR Egger	5	-1.09e-05	0.0262561	0.999696	1		Phospholipids in medium HDL	903	AD	MR Egger	5	-0.062957	0.198131	0.771504	1
Phospholipids in medium HDL	903	HDIFF	Simple mode	5	-0.00195367	0.0116104	0.874538	1		Phospholipids in medium HDL	903	AD	Simple mode	5	-0.0255316	0.114114	0.833924	1
Phospholipids in medium HDL	903	HDIFF	Weighted median	5	-0.00450227	0.008529	0.597584	1		Phospholipids in medium HDL	903	AD	Weighted median	5	-0.0155668	0.0935797	0.867883	1
Phospholipids in medium HDL	903	HDIFF	Weighted mode	5	-0.003954	0.00888095	0.679191	1		Phospholipids in medium HDL	903	AD	Weighted mode	5	-0.0197918	0.106008	0.860981	1
Total cholesterol in medium LDL	904	HDIFF	Inverse variance weighted	21	0.00063024	0.00362121	0.861833	1		Total cholesterol in medium LDL	904	AD	Inverse variance weighted	21	0.334465	0.0965198	0.000529736	1
Total cholesterol in medium LDL	904	HDIFF	MR Egger	21	0.000393032	0.0056966	0.945715	1		Total cholesterol in medium LDL	904	AD	MR Egger	21	0.624255	0.129101	0.000114948	0.217826
Total cholesterol in medium LDL	904	HDIFF	Simple mode	21	-0.000583094	0.00633824	0.927616	1		Total cholesterol in medium LDL	904	AD	Simple mode	21	0.0398628	0.0914388	0.667542	1
Total cholesterol in medium LDL	904	HDIFF	Weighted median	21	0.00171994	0.00371425	0.643318	1		Total cholesterol in medium LDL	904	AD	Weighted median	21	0.0653955	0.0667109	0.326947	1
Total cholesterol in medium LDL	904	HDIFF	Weighted mode	21	0.00229732	0.00372299	0.544155	1		Total cholesterol in medium LDL	904	AD	Weighted mode	21	0.0314186	0.073141	0.672107	1
Cholesterol esters in medium LDL	905	HDIFF	Inverse variance weighted	21	0.000528462	0.00363519	0.884416	1		Cholesterol esters in medium LDL	905	AD	Inverse variance weighted	21	0.315981	0.09949	0.00149315	1
Cholesterol esters in medium LDL	905	HDIFF	MR Egger	21	-0.000387225	0.0059303	0.94862	1		Cholesterol esters in medium LDL	905	AD	MR Egger	21	0.680392	0.129858	4.67e-05	0.0884965
Cholesterol esters in medium LDL	905	HDIFF	Simple mode	21	-3.75e-05	0.00636769	0.995361	1		Cholesterol esters in medium LDL	905	AD	Simple mode	21	0.0581726	0.091171	0.530673	1
Cholesterol esters in medium LDL	905	HDIFF	Weighted median	21	0.00168969	0.00406156	0.677395	1		Cholesterol esters in medium LDL	905	AD	Weighted median	21	0.0614917	0.0617351	0.319223	1
Cholesterol esters in medium LDL	905	HDIFF	Weighted mode	21	0.00213384	0.00367629	0.568106	1		Cholesterol esters in medium LDL	905	AD	Weighted mode	21	0.0495248	0.0664832	0.464983	1
Total lipids in medium LDL	906	HDIFF	Inverse variance weighted	21	6.01e-05	0.00366716	0.986919	1		Total lipids in medium LDL	906	AD	Inverse variance weighted	21	0.335303	0.097168	0.000559022	1
Total lipids in medium LDL	906	HDIFF	MR Egger	21	0.00121135	0.0060031	0.842228	1		Total lipids in medium LDL	906	AD	MR Egger	21	0.637025	0.138838	0.000200734	0.380391
Total lipids in medium LDL	906	HDIFF	Simple mode	21	-0.000746878	0.00663114	0.911445	1		Total lipids in medium LDL	906	AD	Simple mode	21	0.0558324	0.0909418	0.546178	1
Total lipids in medium LDL	906	HDIFF	Weighted median	21	0.0014876	0.00388748	0.701969	1		Total lipids in medium LDL	906	AD	Weighted median	21	0.0644729	0.0634601	0.309649	1
Total lipids in medium LDL	906	HDIFF	Weighted mode	21	0.00202733	0.00373814	0.593578	1		Total lipids in medium LDL	906	AD	Weighted mode	21	0.0470394	0.0626749	0.461675	1
Concentration of medium LDL particles	907	HDIFF	Inverse variance weighted	21	5.69e-05	0.00371946	0.987802	1		Concentration of medium LDL particles	907	AD	Inverse variance weighted	21	0.335596	0.0992136	0.000718131	1
Concentration of medium LDL particles	907	HDIFF	MR Egger	21	0.00118943	0.00617196	0.849227	1		Concentration of medium LDL particles	907	AD	MR Egger	21	0.6512	0.14384	0.000230491	0.43678
Concentration of medium LDL particles	907	HDIFF	Simple mode	21	-0.000916781	0.00655273	0.890132	1		Concentration of medium LDL particles	907	AD	Simple mode	21	0.0522965	0.0860925	0.55039	1
Concentration of medium LDL particles	907	HDIFF	Weighted median	21	0.00147355	0.00397818	0.711079	1		Concentration of medium LDL particles	907	AD	Weighted median	21	0.0654889	0.0625521	0.295123	1
Concentration of medium LDL particles	907	HDIFF	Weighted mode	21	0.00219139	0.00409677	0.598613	1		Concentration of medium LDL particles	907	AD	Weighted mode	21	0.0477834	0.0706409	0.506518	1
Phospholipids in medium LDL	908	HDIFF	Inverse variance weighted	17	-0.000748703	0.00388235	0.847078	1		Phospholipids in medium LDL	908	AD	Inverse variance weighted	17	0.344147	0.127427	0.00691849	1
Phospholipids in medium LDL	908	HDIFF	MR Egger	17	0.000252336	0.00636648	0.968907	1		Phospholipids in medium LDL	908	AD	MR Egger	17	0.831299	0.146447	4.4e-05	0.08338
Phospholipids in medium LDL	908	HDIFF	Simple mode	17	-0.00267389	0.00710839	0.711739	1		Phospholipids in medium LDL	908	AD	Simple mode	17	-0.00202172	0.102754	0.984546	1
Phospholipids in medium LDL	908	HDIFF	Weighted median	17	0.000963944	0.00430175	0.822693	1		Phospholipids in medium LDL	908	AD	Weighted median	17	0.06657	0.0700202	0.341743	1
Phospholipids in medium LDL	908	HDIFF	Weighted mode	17	0.00202111	0.00418538	0.63571	1		Phospholipids in medium LDL	908	AD	Weighted mode	17	0.0191099	0.078158	0.809949	1
Total cholesterol in medium VLDL	909	HDIFF	Inverse variance weighted	14	0.00414176	0.00607888	0.495659	1		Total cholesterol in medium VLDL	909	AD	Inverse variance weighted	14	0.363805	0.301406	0.227422	1
Total cholesterol in medium VLDL	909	HDIFF	MR Egger	14	0.00258494	0.021923	0.90809	1		Total cholesterol in medium VLDL	909	AD	MR Egger	14	-0.376603	1.10247	0.73856	1
Total cholesterol in medium VLDL	909	HDIFF	Simple mode	14	-0.00150967	0.0130019	0.909338	1		Total cholesterol in medium VLDL	909	AD	Simple mode	14	0.0198647	0.104024	0.851505	1
Total cholesterol in medium VLDL	909	HDIFF	Weighted median	14	9.89e-05	0.00673495	0.98829	1		Total cholesterol in medium VLDL	909	AD	Weighted median	14	0.0534757	0.0741684	0.470907	1
Total cholesterol in medium VLDL	909	HDIFF	Weighted mode	14	-0.000320641	0.00996396	0.974817	1		Total cholesterol in medium VLDL	909	AD	Weighted mode	14	0.0582041	0.0946425	0.549176	1
Cholesterol esters in medium VLDL	910	HDIFF	Inverse variance weighted	11	0.00647842	0.00512106	0.205852	1		Cholesterol esters in medium VLDL	910	AD	Inverse variance weighted	11	1.14869	1.00811	0.254512	1
Cholesterol esters in medium VLDL	910	HDIFF	MR Egger	11	0.0147735	0.0172868	0.414935	1		Cholesterol esters in medium VLDL	910	AD	MR Egger	11	2.0564	3.61802	0.583679	1
Cholesterol esters in medium VLDL	910	HDIFF	Simple mode	11	0.00406979	0.0107316	0.712443	1		Cholesterol esters in medium VLDL	910	AD	Simple mode	11	0.0674546	0.102968	0.527182	1
Cholesterol esters in medium VLDL	910	HDIFF	Weighted median	11	0.00513514	0.00660145	0.436639	1		Cholesterol esters in medium VLDL	910	AD	Weighted median	11	0.0570404	0.0715163	0.425111	1
Cholesterol esters in medium VLDL	910	HDIFF	Weighted mode	11	0.00297374	0.00899801	0.74785	1		Cholesterol esters in medium VLDL	910	AD	Weighted mode	11	0.0674546	0.0840722	0.441006	1
Free cholesterol in medium VLDL	911	HDIFF	Inverse variance weighted	11	0.00272303	0.00630598	0.665874	1		Free cholesterol in medium VLDL	911	AD	Inverse variance weighted	11	0.404826	0.369613	0.273398	1
Free cholesterol in medium VLDL	911	HDIFF	MR Egger	11	-0.0158763	0.0220091	0.489008	1		Free cholesterol in medium VLDL	911	AD	MR Egger	11	0.00265163	1.31844	0.998439	1
Free cholesterol in medium VLDL	911	HDIFF	Simple mode	11	-0.00341049	0.0125992	0.792133	1		Free cholesterol in medium VLDL	911	AD	Simple mode	11	0.0124986	0.105678	0.908194	1
Free cholesterol in medium VLDL	911	HDIFF	Weighted median	11	0.000401073	0.00726621	0.955982	1		Free cholesterol in medium VLDL	911	AD	Weighted median	11	0.0428104	0.0733241	0.55932	1
Free cholesterol in medium VLDL	911	HDIFF	Weighted mode	11	-0.00148597	0.0119598	0.903582	1		Free cholesterol in medium VLDL	911	AD	Weighted mode	11	0.0419242	0.0986908	0.679975	1
Total lipids in medium VLDL	912	HDIFF	Inverse variance weighted	11	0.00350079	0.00824369	0.671082	1		Total lipids in medium VLDL	912	AD	Inverse variance weighted	11	0.388026	0.391505	0.321629	1
Total lipids in medium VLDL	912	HDIFF	MR Egger	11	0.0111875	0.0257227	0.673858	1		Total lipids in medium VLDL	912	AD	MR Egger	11	-0.487892	1.21988	0.69852	1
Total lipids in medium VLDL	912	HDIFF	Simple mode	11	0.000707215	0.0142067	0.961278	1		Total lipids in medium VLDL	912	AD	Simple mode	11	0.019019	0.111404	0.867848	1
Total lipids in medium VLDL	912	HDIFF	Weighted median	11	0.00133792	0.00774477	0.862847	1		Total lipids in medium VLDL	912	AD	Weighted median	11	0.0328221	0.0819916	0.688928	1
Total lipids in medium VLDL	912	HDIFF	Weighted mode	11	0.000417224	0.0118371	0.972576	1		Total lipids in medium VLDL	912	AD	Weighted mode	11	0.0404477	0.0901435	0.663212	1
Concentration of medium VLDL particles	913	HDIFF	Inverse variance weighted	13	0.000730359	0.00779791	0.925379	1		Concentration of medium VLDL particles	913	AD	Inverse variance weighted	13	0.340442	0.362828	0.348091	1
Concentration of medium VLDL particles	913	HDIFF	MR Egger	13	0.00586236	0.0253897	0.821634	1		Concentration of medium VLDL particles	913	AD	MR Egger	13	-0.59885	1.18468	0.623187	1
Concentration of medium VLDL particles	913	HDIFF	Simple mode	13	0.00573888	0.0145294	0.699786	1		Concentration of medium VLDL particles	913	AD	Simple mode	13	-0.00859614	0.126623	0.946993	1
Concentration of medium VLDL particles	913	HDIFF	Weighted median	13	0.000696022	0.00768289	0.927815	1		Concentration of medium VLDL particles	913	AD	Weighted median	13	0.0277131	0.0791871	0.726362	1
Concentration of medium VLDL particles	913	HDIFF	Weighted mode	13	0.00439349	0.0129768	0.740788	1		Concentration of medium VLDL particles	913	AD	Weighted mode	13	0.0393723	0.101264	0.704228	1
Phospholipids in medium VLDL	914	HDIFF	Inverse variance weighted	14	0.00368102	0.00607716	0.544705	1		Phospholipids in medium VLDL	914	AD	Inverse variance weighted	14	0.36975	0.30986	0.232759	1
Phospholipids in medium VLDL	914	HDIFF	MR Egger	14	0.00908115	0.0203959	0.664069	1		Phospholipids in medium VLDL	914	AD	MR Egger	14	0.0662424	1.05728	0.951074	1
Phospholipids in medium VLDL	914	HDIFF	Simple mode	14	-0.00562191	0.0120601	0.648818	1		Phospholipids in medium VLDL	914	AD	Simple mode	14	0.0123516	0.108596	0.911182	1
Phospholipids in medium VLDL	914	HDIFF	Weighted median	14	0.000420103	0.00718104	0.953349	1		Phospholipids in medium VLDL	914	AD	Weighted median	14	0.0395274	0.072239	0.584259	1
Phospholipids in medium VLDL	914	HDIFF	Weighted mode	14	-0.00192401	0.0106077	0.858868	1		Phospholipids in medium VLDL	914	AD	Weighted mode	14	0.0422085	0.0975721	0.672404	1
Triglycerides in medium VLDL	915	HDIFF	Inverse variance weighted	10	0.00897472	0.00795895	0.259478	1		Triglycerides in medium VLDL	915	AD	Inverse variance weighted	10	0.559535	0.529619	0.290745	1
Triglycerides in medium VLDL	915	HDIFF	MR Egger	10	0.0343819	0.027024	0.239008	1		Triglycerides in medium VLDL	915	AD	MR Egger	10	-0.999802	1.99108	0.629096	1
Triglycerides in medium VLDL	915	HDIFF	Simple mode	10	-0.00504599	0.0170326	0.773758	1		Triglycerides in medium VLDL	915	AD	Simple mode	10	-0.183395	0.164552	0.293935	1
Triglycerides in medium VLDL	915	HDIFF	Weighted median	10	0.0101835	0.00899944	0.257813	1		Triglycerides in medium VLDL	915	AD	Weighted median	10	-0.0204286	0.109933	0.85258	1
Triglycerides in medium VLDL	915	HDIFF	Weighted mode	10	0.00314921	0.0170185	0.857296	1		Triglycerides in medium VLDL	915	AD	Weighted mode	10	0.0321925	0.131487	0.812076	1
Mono-unsaturated fatty acids	916	HDIFF	Inverse variance weighted	5	0.00411715	0.00629828	0.513309	1		Mono-unsaturated fatty acids	916	AD	Inverse variance weighted	5	0.0523979	0.111521	0.638464	1
Mono-unsaturated fatty acids	916	HDIFF	MR Egger	5	0.0239935	0.0261738	0.4269	1		Mono-unsaturated fatty acids	916	AD	MR Egger	5	0.877485	0.291088	0.0570072	1
Mono-unsaturated fatty acids	916	HDIFF	Simple mode	5	-0.00538499	0.0123363	0.684992	1		Mono-unsaturated fatty acids	916	AD	Simple mode	5	0.0814328	0.109436	0.498145	1
Mono-unsaturated fatty acids	916	HDIFF	Weighted median	5	0.00290959	0.00832496	0.726712	1		Mono-unsaturated fatty acids	916	AD	Weighted median	5	0.0818102	0.0887719	0.356749	1
Mono-unsaturated fatty acids	916	HDIFF	Weighted mode	5	-0.00691936	0.0138733	0.644133	1		Mono-unsaturated fatty acids	916	AD	Weighted mode	5	0.087786	0.0962828	0.413478	1
Other polyunsaturated fatty acids than 18:2	917	HDIFF	Inverse variance weighted	9	-0.00208737	0.002974	0.482758	1		Other polyunsaturated fatty acids than 18:2	917	AD	Inverse variance weighted	9	-0.00127744	0.0442434	0.976966	1
Other polyunsaturated fatty acids than 18:2	917	HDIFF	MR Egger	9	-0.00455705	0.0050311	0.39516	1		Other polyunsaturated fatty acids than 18:2	917	AD	MR Egger	9	0.0605773	0.0741132	0.44065	1
Other polyunsaturated fatty acids than 18:2	917	HDIFF	Simple mode	9	-0.00116397	0.00646576	0.861613	1		Other polyunsaturated fatty acids than 18:2	917	AD	Simple mode	9	0.031898	0.0854108	0.718505	1
Other polyunsaturated fatty acids than 18:2	917	HDIFF	Weighted median	9	-0.00235379	0.00338655	0.48703	1		Other polyunsaturated fatty acids than 18:2	917	AD	Weighted median	9	0.0265184	0.037905	0.484175	1
Other polyunsaturated fatty acids than 18:2	917	HDIFF	Weighted mode	9	-0.00239934	0.00344896	0.506338	1		Other polyunsaturated fatty acids than 18:2	917	AD	Weighted mode	9	0.0289441	0.0381178	0.469435	1
Phosphatidylcholine and other cholines	918	HDIFF	Inverse variance weighted	5	-0.00643857	0.00504311	0.201706	1		Phosphatidylcholine and other cholines	918	AD	Inverse variance weighted	5	-0.0644745	0.0848102	0.447122	1
Phosphatidylcholine and other cholines	918	HDIFF	MR Egger	5	-0.0211103	0.0225979	0.419129	1		Phosphatidylcholine and other cholines	918	AD	MR Egger	5	-0.0545094	0.453927	0.912007	1
Phosphatidylcholine and other cholines	918	HDIFF	Simple mode	5	-0.00507841	0.00741131	0.53085	1		Phosphatidylcholine and other cholines	918	AD	Simple mode	5	0.0289157	0.103316	0.79345	1
Phosphatidylcholine and other cholines	918	HDIFF	Weighted median	5	-0.00629723	0.00582094	0.279331	1		Phosphatidylcholine and other cholines	918	AD	Weighted median	5	0.0229245	0.0760141	0.762971	1
Phosphatidylcholine and other cholines	918	HDIFF	Weighted mode	5	-0.00560888	0.00736113	0.488536	1		Phosphatidylcholine and other cholines	918	AD	Weighted mode	5	0.0380605	0.0913802	0.698418	1
Phenylalanine	919	HDIFF	Inverse variance weighted	3	-0.00508006	0.0107994	0.638069	1		Phenylalanine	919	AD	Inverse variance weighted	3	-0.102078	0.110735	0.35662	1
Phenylalanine	919	HDIFF	MR Egger	3	0.0895743	0.0723312	0.432454	1		Phenylalanine	919	AD	MR Egger	3	0.117318	0.803868	0.907742	1
Phenylalanine	919	HDIFF	Simple mode	3	-0.0173501	0.0170955	0.416959	1		Phenylalanine	919	AD	Simple mode	3	-0.0725438	0.156558	0.688638	1
Phenylalanine	919	HDIFF	Weighted median	3	-0.0126218	0.012761	0.32262	1		Phenylalanine	919	AD	Weighted median	3	-0.0857658	0.132921	0.518771	1
Phenylalanine	919	HDIFF	Weighted mode	3	-0.0176598	0.0181406	0.432988	1		Phenylalanine	919	AD	Weighted mode	3	-0.0732715	0.14279	0.658914	1
Total lipids in small HDL	921	HDIFF	Inverse variance weighted	7	-0.00398523	0.00723138	0.581563	1		Total lipids in small HDL	921	AD	Inverse variance weighted	7	0.442098	0.324178	0.172646	1
Total lipids in small HDL	921	HDIFF	MR Egger	7	-0.0299849	0.0154968	0.110791	1		Total lipids in small HDL	921	AD	MR Egger	7	0.826495	0.875241	0.388372	1
Total lipids in small HDL	921	HDIFF	Simple mode	7	0.0044373	0.0121384	0.727235	1		Total lipids in small HDL	921	AD	Simple mode	7	0.118397	0.110239	0.324102	1
Total lipids in small HDL	921	HDIFF	Weighted median	7	-0.00247812	0.00729536	0.734094	1		Total lipids in small HDL	921	AD	Weighted median	7	0.117246	0.0784213	0.134893	1
Total lipids in small HDL	921	HDIFF	Weighted mode	7	-0.00501149	0.00835962	0.570776	1		Total lipids in small HDL	921	AD	Weighted mode	7	0.0980624	0.0749734	0.23876	1
Concentration of small HDL particles	922	HDIFF	Inverse variance weighted	5	-0.00333467	0.00683051	0.625407	1		Concentration of small HDL particles	922	AD	Inverse variance weighted	5	0.144633	0.0626198	0.0209044	1
Concentration of small HDL particles	922	HDIFF	MR Egger	5	-0.035936	0.01604	0.110921	1		Concentration of small HDL particles	922	AD	MR Egger	5	0.102708	0.191083	0.628229	1
Concentration of small HDL particles	922	HDIFF	Simple mode	5	-0.00214759	0.0131433	0.878129	1		Concentration of small HDL particles	922	AD	Simple mode	5	0.137761	0.118842	0.310865	1
Concentration of small HDL particles	922	HDIFF	Weighted median	5	-0.00499888	0.00735364	0.496642	1		Concentration of small HDL particles	922	AD	Weighted median	5	0.117777	0.0755016	0.118776	1
Concentration of small HDL particles	922	HDIFF	Weighted mode	5	-0.0108943	0.00815924	0.252728	1		Concentration of small HDL particles	922	AD	Weighted mode	5	0.0965157	0.0866072	0.327545	1
Triglycerides in small HDL	923	HDIFF	Inverse variance weighted	8	-0.00156637	0.00837531	0.851643	1		Triglycerides in small HDL	923	AD	Inverse variance weighted	8	1.42073	1.42878	0.320045	1
Triglycerides in small HDL	923	HDIFF	MR Egger	8	0.00222853	0.0349559	0.951238	1		Triglycerides in small HDL	923	AD	MR Egger	8	0.764301	5.89563	0.901089	1
Triglycerides in small HDL	923	HDIFF	Simple mode	8	0.0049797	0.0123772	0.699445	1		Triglycerides in small HDL	923	AD	Simple mode	8	0.132945	0.111141	0.270562	1
Triglycerides in small HDL	923	HDIFF	Weighted median	8	0.00489141	0.00781413	0.531335	1		Triglycerides in small HDL	923	AD	Weighted median	8	0.0608608	0.0833186	0.46511	1
Triglycerides in small HDL	923	HDIFF	Weighted mode	8	0.00558074	0.00865142	0.539443	1		Triglycerides in small HDL	923	AD	Weighted mode	8	0.033659	0.0849741	0.703821	1
Total cholesterol in small LDL	924	HDIFF	Inverse variance weighted	15	-0.000730817	0.00438319	0.867581	1		Total cholesterol in small LDL	924	AD	Inverse variance weighted	15	0.385417	0.136618	0.00478557	1
Total cholesterol in small LDL	924	HDIFF	MR Egger	15	-0.00065603	0.00727065	0.92948	1		Total cholesterol in small LDL	924	AD	MR Egger	15	0.770521	0.186764	0.00119441	1
Total cholesterol in small LDL	924	HDIFF	Simple mode	15	-0.000114536	0.00801196	0.988796	1		Total cholesterol in small LDL	924	AD	Simple mode	15	0.0614323	0.098331	0.542184	1
Total cholesterol in small LDL	924	HDIFF	Weighted median	15	0.000872259	0.0043087	0.839572	1		Total cholesterol in small LDL	924	AD	Weighted median	15	0.0671573	0.0767832	0.381773	1
Total cholesterol in small LDL	924	HDIFF	Weighted mode	15	0.00218842	0.00408251	0.600339	1		Total cholesterol in small LDL	924	AD	Weighted mode	15	0.0455089	0.0726966	0.54138	1
Total lipids in small LDL	925	HDIFF	Inverse variance weighted	19	0.000304975	0.00385775	0.936989	1		Total lipids in small LDL	925	AD	Inverse variance weighted	19	0.313504	0.123383	0.0110566	1
Total lipids in small LDL	925	HDIFF	MR Egger	19	-0.00139756	0.00658366	0.834415	1		Total lipids in small LDL	925	AD	MR Egger	19	0.770717	0.171173	0.000314023	0.595074
Total lipids in small LDL	925	HDIFF	Simple mode	19	0.000455474	0.00659985	0.94574	1		Total lipids in small LDL	925	AD	Simple mode	19	0.0320547	0.0882451	0.720652	1
Total lipids in small LDL	925	HDIFF	Weighted median	19	0.00135829	0.00453302	0.764449	1		Total lipids in small LDL	925	AD	Weighted median	19	0.0633818	0.0642969	0.324247	1
Total lipids in small LDL	925	HDIFF	Weighted mode	19	0.00212959	0.00430364	0.626702	1		Total lipids in small LDL	925	AD	Weighted mode	19	0.037324	0.0750121	0.624809	1
Concentration of small LDL particles	926	HDIFF	Inverse variance weighted	13	-0.00230224	0.00458548	0.615617	1		Concentration of small LDL particles	926	AD	Inverse variance weighted	13	0.368659	0.165219	0.0256589	1
Concentration of small LDL particles	926	HDIFF	MR Egger	13	-0.000127824	0.00789482	0.987372	1		Concentration of small LDL particles	926	AD	MR Egger	13	0.865197	0.233958	0.00351329	1
Concentration of small LDL particles	926	HDIFF	Simple mode	13	-0.00134609	0.00726026	0.856008	1		Concentration of small LDL particles	926	AD	Simple mode	13	0.0512114	0.0847556	0.556945	1
Concentration of small LDL particles	926	HDIFF	Weighted median	13	-0.000517227	0.00453373	0.909171	1		Concentration of small LDL particles	926	AD	Weighted median	13	0.0668036	0.069721	0.337984	1
Concentration of small LDL particles	926	HDIFF	Weighted mode	13	0.0051993	0.00473094	0.293329	1		Concentration of small LDL particles	926	AD	Weighted mode	13	0.0562669	0.069577	0.434429	1
Total cholesterol in small VLDL	927	HDIFF	Inverse variance weighted	14	-0.00320023	0.00559117	0.56707	1		Total cholesterol in small VLDL	927	AD	Inverse variance weighted	14	1.23062	0.824531	0.135567	1
Total cholesterol in small VLDL	927	HDIFF	MR Egger	14	-2.43e-05	0.0153526	0.998764	1		Total cholesterol in small VLDL	927	AD	MR Egger	14	2.45956	2.48785	0.34236	1
Total cholesterol in small VLDL	927	HDIFF	Simple mode	14	-0.00176844	0.00788854	0.826103	1		Total cholesterol in small VLDL	927	AD	Simple mode	14	0.0764867	0.0923654	0.422563	1
Total cholesterol in small VLDL	927	HDIFF	Weighted median	14	-0.000747031	0.00600473	0.900993	1		Total cholesterol in small VLDL	927	AD	Weighted median	14	0.0758294	0.0699147	0.2781	1
Total cholesterol in small VLDL	927	HDIFF	Weighted mode	14	-0.00148959	0.00727929	0.841027	1		Total cholesterol in small VLDL	927	AD	Weighted mode	14	0.0764867	0.087043	0.395503	1
Free cholesterol in small VLDL	928	HDIFF	Inverse variance weighted	12	0.00125728	0.00490636	0.797753	1		Free cholesterol in small VLDL	928	AD	Inverse variance weighted	13	1.14131	0.830982	0.169614	1
Free cholesterol in small VLDL	928	HDIFF	MR Egger	12	-0.000682235	0.0185721	0.97142	1		Free cholesterol in small VLDL	928	AD	MR Egger	13	3.72855	2.86252	0.219341	1
Free cholesterol in small VLDL	928	HDIFF	Simple mode	12	0.000195515	0.00932243	0.983643	1		Free cholesterol in small VLDL	928	AD	Simple mode	13	0.0415742	0.102965	0.693483	1
Free cholesterol in small VLDL	928	HDIFF	Weighted median	12	0.000479514	0.00638033	0.940091	1		Free cholesterol in small VLDL	928	AD	Weighted median	13	0.0630867	0.0709852	0.374148	1
Free cholesterol in small VLDL	928	HDIFF	Weighted mode	12	-0.000201251	0.00845694	0.981441	1		Free cholesterol in small VLDL	928	AD	Weighted mode	13	0.0601976	0.0825386	0.479796	1
Total lipids in small VLDL	929	HDIFF	Inverse variance weighted	13	0.00345802	0.00519979	0.506031	1		Total lipids in small VLDL	929	AD	Inverse variance weighted	13	1.03229	0.838075	0.218048	1
Total lipids in small VLDL	929	HDIFF	MR Egger	13	0.0124621	0.0186981	0.518833	1		Total lipids in small VLDL	929	AD	MR Egger	13	2.28314	3.13602	0.481802	1
Total lipids in small VLDL	929	HDIFF	Simple mode	13	-0.000835395	0.00966892	0.932573	1		Total lipids in small VLDL	929	AD	Simple mode	13	0.0325187	0.0996154	0.749712	1
Total lipids in small VLDL	929	HDIFF	Weighted median	13	0.000851139	0.00640575	0.894295	1		Total lipids in small VLDL	929	AD	Weighted median	13	0.0540544	0.0683378	0.428951	1
Total lipids in small VLDL	929	HDIFF	Weighted mode	13	-0.000415787	0.00801917	0.959502	1		Total lipids in small VLDL	929	AD	Weighted mode	13	0.0526628	0.0877824	0.559715	1
Concentration of small VLDL particles	930	HDIFF	Inverse variance weighted	14	0.001271	0.00594321	0.830658	1		Concentration of small VLDL particles	930	AD	Inverse variance weighted	14	0.944685	0.806623	0.241534	1
Concentration of small VLDL particles	930	HDIFF	MR Egger	14	0.0156913	0.0213872	0.477238	1		Concentration of small VLDL particles	930	AD	MR Egger	14	1.66107	3.06599	0.597892	1
Concentration of small VLDL particles	930	HDIFF	Simple mode	14	-0.00122302	0.00970653	0.90166	1		Concentration of small VLDL particles	930	AD	Simple mode	14	0.0269557	0.0894484	0.76791	1
Concentration of small VLDL particles	930	HDIFF	Weighted median	14	0.000407263	0.00640456	0.949297	1		Concentration of small VLDL particles	930	AD	Weighted median	14	0.0517587	0.0665812	0.436936	1
Concentration of small VLDL particles	930	HDIFF	Weighted mode	14	-0.000165561	0.00820818	0.984214	1		Concentration of small VLDL particles	930	AD	Weighted mode	14	0.0484728	0.083419	0.571127	1
Phospholipids in small VLDL	931	HDIFF	Inverse variance weighted	11	0.00114369	0.00520684	0.826142	1		Phospholipids in small VLDL	931	AD	Inverse variance weighted	11	1.0746	0.981423	0.273544	1
Phospholipids in small VLDL	931	HDIFF	MR Egger	11	-0.00454808	0.0203892	0.828466	1		Phospholipids in small VLDL	931	AD	MR Egger	11	1.8743	3.89312	0.641694	1
Phospholipids in small VLDL	931	HDIFF	Simple mode	11	0.000625537	0.0103604	0.953044	1		Phospholipids in small VLDL	931	AD	Simple mode	11	0.0235479	0.0970786	0.813245	1
Phospholipids in small VLDL	931	HDIFF	Weighted median	11	0.00147978	0.00648682	0.819552	1		Phospholipids in small VLDL	931	AD	Weighted median	11	0.0527033	0.070061	0.451901	1
Phospholipids in small VLDL	931	HDIFF	Weighted mode	11	0.000810718	0.00961007	0.934434	1		Phospholipids in small VLDL	931	AD	Weighted mode	11	0.0454523	0.0913804	0.629663	1
Triglycerides in small VLDL	932	HDIFF	Inverse variance weighted	13	0.000836055	0.00704784	0.905572	1		Triglycerides in small VLDL	932	AD	Inverse variance weighted	13	0.321808	0.317583	0.310914	1
Triglycerides in small VLDL	932	HDIFF	MR Egger	13	0.0178412	0.0251936	0.493578	1		Triglycerides in small VLDL	932	AD	MR Egger	13	-0.67982	1.14564	0.564918	1
Triglycerides in small VLDL	932	HDIFF	Simple mode	13	-0.00034924	0.0121222	0.97749	1		Triglycerides in small VLDL	932	AD	Simple mode	13	0.0292961	0.0996924	0.773882	1
Triglycerides in small VLDL	932	HDIFF	Weighted median	13	0.000420807	0.0067247	0.950104	1		Triglycerides in small VLDL	932	AD	Weighted median	13	0.0327657	0.0714427	0.6465	1
Triglycerides in small VLDL	932	HDIFF	Weighted mode	13	0.000792787	0.00989006	0.937431	1		Triglycerides in small VLDL	932	AD	Weighted mode	13	0.0502548	0.089284	0.58389	1
Serum total cholesterol	933	HDIFF	Inverse variance weighted	20	-0.00132533	0.00474917	0.780194	1		Serum total cholesterol	933	AD	Inverse variance weighted	20	0.321304	0.144111	0.0257772	1
Serum total cholesterol	933	HDIFF	MR Egger	20	-0.000442761	0.00798489	0.956391	1		Serum total cholesterol	933	AD	MR Egger	20	0.886929	0.203277	0.000374799	0.710244
Serum total cholesterol	933	HDIFF	Simple mode	20	-0.00200748	0.00943841	0.833832	1		Serum total cholesterol	933	AD	Simple mode	20	-0.0134564	0.12338	0.914294	1
Serum total cholesterol	933	HDIFF	Weighted median	20	0.000827182	0.00505507	0.870019	1		Serum total cholesterol	933	AD	Weighted median	20	0.0815426	0.077425	0.292258	1
Serum total cholesterol	933	HDIFF	Weighted mode	20	0.00250073	0.00547605	0.653088	1		Serum total cholesterol	933	AD	Weighted mode	20	0.00460468	0.0961201	0.962292	1
Serum total triglycerides	934	HDIFF	Inverse variance weighted	11	-0.00204503	0.00662557	0.757582	1		Serum total triglycerides	934	AD	Inverse variance weighted	11	1.16643	1.02593	0.25556	1
Serum total triglycerides	934	HDIFF	MR Egger	11	0.0116061	0.0282417	0.690716	1		Serum total triglycerides	934	AD	MR Egger	11	2.75088	4.47047	0.553566	1
Serum total triglycerides	934	HDIFF	Simple mode	11	0.00151935	0.0106664	0.88956	1		Serum total triglycerides	934	AD	Simple mode	11	0.0668433	0.0985262	0.512891	1
Serum total triglycerides	934	HDIFF	Weighted median	11	0.00130491	0.00672657	0.846181	1		Serum total triglycerides	934	AD	Weighted median	11	0.0478397	0.0765403	0.531954	1
Serum total triglycerides	934	HDIFF	Weighted mode	11	0.0023067	0.00912127	0.805474	1		Serum total triglycerides	934	AD	Weighted mode	11	0.0668433	0.0922771	0.485437	1
Sphingomyelins	935	HDIFF	Inverse variance weighted	7	-0.00667128	0.00900988	0.459033	1		Sphingomyelins	935	AD	Inverse variance weighted	7	0.37182	0.34556	0.28193	1
Sphingomyelins	935	HDIFF	MR Egger	7	0.0167578	0.014864	0.310747	1		Sphingomyelins	935	AD	MR Egger	7	1.45803	0.620977	0.0657266	1
Sphingomyelins	935	HDIFF	Simple mode	7	-0.00864175	0.0124482	0.513514	1		Sphingomyelins	935	AD	Simple mode	7	0.00163821	0.135814	0.990767	1
Sphingomyelins	935	HDIFF	Weighted median	7	-0.00279499	0.00838492	0.738881	1		Sphingomyelins	935	AD	Weighted median	7	0.00160076	0.104561	0.987785	1
Sphingomyelins	935	HDIFF	Weighted mode	7	-0.00587355	0.0117806	0.635823	1		Sphingomyelins	935	AD	Weighted mode	7	0.0259292	0.114351	0.828146	1
Total fatty acids	936	HDIFF	Inverse variance weighted	9	0.00348293	0.00554534	0.52995	1		Total fatty acids	936	AD	Inverse variance weighted	10	0.937474	1.04645	0.370325	1
Total fatty acids	936	HDIFF	MR Egger	9	-0.0104976	0.0286629	0.725003	1		Total fatty acids	936	AD	MR Egger	10	-0.394539	5.2509	0.94195	1
Total fatty acids	936	HDIFF	Simple mode	9	0.00670801	0.011111	0.562748	1		Total fatty acids	936	AD	Simple mode	10	0.0874866	0.0980945	0.395686	1
Total fatty acids	936	HDIFF	Weighted median	9	0.00209398	0.00675552	0.756587	1		Total fatty acids	936	AD	Weighted median	10	0.0693043	0.0740706	0.349453	1
Total fatty acids	936	HDIFF	Weighted mode	9	0.00236545	0.00996067	0.818254	1		Total fatty acids	936	AD	Weighted mode	10	0.0874866	0.078946	0.296518	1
Total phosphoglycerides	937	HDIFF	Inverse variance weighted	7	-0.00719133	0.00514403	0.162114	1		Total phosphoglycerides	937	AD	Inverse variance weighted	8	-0.0786176	0.0747621	0.292997	1
Total phosphoglycerides	937	HDIFF	MR Egger	7	-0.0256858	0.0188227	0.230578	1		Total phosphoglycerides	937	AD	MR Egger	8	-0.186329	0.281374	0.532431	1
Total phosphoglycerides	937	HDIFF	Simple mode	7	-0.00814882	0.00840499	0.369727	1		Total phosphoglycerides	937	AD	Simple mode	8	0.051349	0.13404	0.713023	1
Total phosphoglycerides	937	HDIFF	Weighted median	7	-0.00762491	0.00607224	0.209225	1		Total phosphoglycerides	937	AD	Weighted median	8	0.0255443	0.0760068	0.736811	1
Total phosphoglycerides	937	HDIFF	Weighted mode	7	-0.00838009	0.00684916	0.266999	1		Total phosphoglycerides	937	AD	Weighted mode	8	0.0449117	0.0964036	0.655456	1
Tyrosine	938	HDIFF	Inverse variance weighted	3	-0.0131767	0.0169587	0.437167	1		Tyrosine	938	AD	Inverse variance weighted	3	-0.0843497	0.203099	0.677912	1
Tyrosine	938	HDIFF	MR Egger	3	-0.0377627	0.105139	0.780481	1		Tyrosine	938	AD	MR Egger	3	0.794149	0.92682	0.548981	1
Tyrosine	938	HDIFF	Simple mode	3	-0.0284325	0.0189591	0.272467	1		Tyrosine	938	AD	Simple mode	3	0.0317947	0.22187	0.899185	1
Tyrosine	938	HDIFF	Weighted median	3	-0.0173953	0.0126459	0.168954	1		Tyrosine	938	AD	Weighted median	3	0.0324695	0.139956	0.81654	1
Tyrosine	938	HDIFF	Weighted mode	3	-0.0222743	0.0157185	0.292179	1		Tyrosine	938	AD	Weighted mode	3	0.0724049	0.154394	0.685248	1
Valine	940	HDIFF	Inverse variance weighted	4	0.00939629	0.0184163	0.609901	1		Valine	940	AD	Inverse variance weighted	4	0.0319711	0.107994	0.767196	1
Valine	940	HDIFF	MR Egger	4	0.168661	0.0961464	0.221485	1		Valine	940	AD	MR Egger	4	-0.00727513	0.901128	0.994291	1
Valine	940	HDIFF	Simple mode	4	-0.0045125	0.0262293	0.874357	1		Valine	940	AD	Simple mode	4	0.11424	0.146363	0.492004	1
Valine	940	HDIFF	Weighted median	4	0.00829434	0.0111583	0.457281	1		Valine	940	AD	Weighted median	4	0.0760261	0.101468	0.453699	1
Valine	940	HDIFF	Weighted mode	4	0.0149764	0.0136903	0.353951	1		Valine	940	AD	Weighted mode	4	0.0928503	0.108523	0.455122	1
Mean diameter for VLDL particles	941	HDIFF	Inverse variance weighted	10	-0.00436811	0.00689521	0.526408	1		Mean diameter for VLDL particles	941	AD	Inverse variance weighted	11	0.117705	0.0737299	0.110391	1
Mean diameter for VLDL particles	941	HDIFF	MR Egger	10	-0.0202794	0.0277382	0.485577	1		Mean diameter for VLDL particles	941	AD	MR Egger	11	0.0646285	0.305283	0.837057	1
Mean diameter for VLDL particles	941	HDIFF	Simple mode	10	0.0082778	0.0136786	0.560017	1		Mean diameter for VLDL particles	941	AD	Simple mode	11	0.042859	0.144303	0.772539	1
Mean diameter for VLDL particles	941	HDIFF	Weighted median	10	0.00318938	0.00687988	0.642949	1		Mean diameter for VLDL particles	941	AD	Weighted median	11	0.119447	0.0756271	0.11424	1
Mean diameter for VLDL particles	941	HDIFF	Weighted mode	10	0.00618322	0.00973467	0.541124	1		Mean diameter for VLDL particles	941	AD	Weighted mode	11	0.079707	0.120412	0.522964	1
Total cholesterol in very large HDL	942	HDIFF	Inverse variance weighted	12	0.000186418	0.00407776	0.963537	1		Total cholesterol in very large HDL	942	AD	Inverse variance weighted	13	-0.113214	0.0508041	0.025851	1
Total cholesterol in very large HDL	942	HDIFF	MR Egger	12	-0.00672472	0.010896	0.550915	1		Total cholesterol in very large HDL	942	AD	MR Egger	13	-0.0688042	0.128566	0.603185	1
Total cholesterol in very large HDL	942	HDIFF	Simple mode	12	0.00506957	0.00881128	0.576634	1		Total cholesterol in very large HDL	942	AD	Simple mode	13	0.014866	0.119172	0.902792	1
Total cholesterol in very large HDL	942	HDIFF	Weighted median	12	-0.00306296	0.00555017	0.581039	1		Total cholesterol in very large HDL	942	AD	Weighted median	13	-0.0453587	0.0658039	0.490634	1
Total cholesterol in very large HDL	942	HDIFF	Weighted mode	12	-0.00622882	0.00660378	0.365824	1		Total cholesterol in very large HDL	942	AD	Weighted mode	13	0.00789635	0.128468	0.952	1
Cholesterol esters in very large HDL	943	HDIFF	Inverse variance weighted	12	-0.000536675	0.00401021	0.893539	1		Cholesterol esters in very large HDL	943	AD	Inverse variance weighted	13	-0.0740842	0.0516063	0.151126	1
Cholesterol esters in very large HDL	943	HDIFF	MR Egger	12	-0.00220531	0.010931	0.844158	1		Cholesterol esters in very large HDL	943	AD	MR Egger	13	-0.115154	0.133271	0.406004	1
Cholesterol esters in very large HDL	943	HDIFF	Simple mode	12	-0.00189913	0.00844413	0.826176	1		Cholesterol esters in very large HDL	943	AD	Simple mode	13	-0.000646905	0.11443	0.995582	1
Cholesterol esters in very large HDL	943	HDIFF	Weighted median	12	-0.00315464	0.00538749	0.558179	1		Cholesterol esters in very large HDL	943	AD	Weighted median	13	-0.0163964	0.0643489	0.798874	1
Cholesterol esters in very large HDL	943	HDIFF	Weighted mode	12	-0.00471047	0.00743169	0.539144	1		Cholesterol esters in very large HDL	943	AD	Weighted mode	13	0.00183347	0.124684	0.988509	1
Free cholesterol in very large HDL	944	HDIFF	Inverse variance weighted	12	0.000244675	0.00378219	0.94842	1		Free cholesterol in very large HDL	944	AD	Inverse variance weighted	12	-0.133701	0.0481527	0.0054931	1
Free cholesterol in very large HDL	944	HDIFF	MR Egger	12	-0.01338	0.00999226	0.2102	1		Free cholesterol in very large HDL	944	AD	MR Egger	12	-0.0515614	0.130617	0.701313	1
Free cholesterol in very large HDL	944	HDIFF	Simple mode	12	0.0146146	0.00948598	0.151661	1		Free cholesterol in very large HDL	944	AD	Simple mode	12	-0.030725	0.114389	0.793209	1
Free cholesterol in very large HDL	944	HDIFF	Weighted median	12	-0.00495548	0.00515701	0.336592	1		Free cholesterol in very large HDL	944	AD	Weighted median	12	-0.0877119	0.0626034	0.161193	1
Free cholesterol in very large HDL	944	HDIFF	Weighted mode	12	-0.00619044	0.00561124	0.293481	1		Free cholesterol in very large HDL	944	AD	Weighted mode	12	-0.0283973	0.091716	0.762634	1
Total lipids in very large HDL	945	HDIFF	Inverse variance weighted	12	-0.000696945	0.00347079	0.840853	1		Total lipids in very large HDL	945	AD	Inverse variance weighted	13	-0.0868051	0.0432039	0.0445163	1
Total lipids in very large HDL	945	HDIFF	MR Egger	12	-0.00906576	0.00927645	0.351476	1		Total lipids in very large HDL	945	AD	MR Egger	13	-0.131186	0.119834	0.297025	1
Total lipids in very large HDL	945	HDIFF	Simple mode	12	-0.00576264	0.00767789	0.468675	1		Total lipids in very large HDL	945	AD	Simple mode	13	-0.00866736	0.0897456	0.924657	1
Total lipids in very large HDL	945	HDIFF	Weighted median	12	-0.00474385	0.00470849	0.31369	1		Total lipids in very large HDL	945	AD	Weighted median	13	-0.039418	0.0555956	0.478316	1
Total lipids in very large HDL	945	HDIFF	Weighted mode	12	-0.00630618	0.00517274	0.248297	1		Total lipids in very large HDL	945	AD	Weighted mode	13	-0.00202581	0.0839483	0.981144	1
Concentration of very large HDL particles	946	HDIFF	Inverse variance weighted	10	0.00178384	0.0037682	0.635933	1		Concentration of very large HDL particles	946	AD	Inverse variance weighted	11	-0.10133	0.044365	0.0223714	1
Concentration of very large HDL particles	946	HDIFF	MR Egger	10	-0.000130558	0.00963296	0.989518	1		Concentration of very large HDL particles	946	AD	MR Egger	11	-0.175557	0.1144	0.159254	1
Concentration of very large HDL particles	946	HDIFF	Simple mode	10	0.00214253	0.00788026	0.791844	1		Concentration of very large HDL particles	946	AD	Simple mode	11	-0.0360969	0.107197	0.743277	1
Concentration of very large HDL particles	946	HDIFF	Weighted median	10	0.00192241	0.00487724	0.693464	1		Concentration of very large HDL particles	946	AD	Weighted median	11	-0.0808783	0.058251	0.165002	1
Concentration of very large HDL particles	946	HDIFF	Weighted mode	10	-0.00182268	0.00629704	0.778794	1		Concentration of very large HDL particles	946	AD	Weighted mode	11	-0.0375521	0.0790246	0.644857	1
Phospholipids in very large HDL	947	HDIFF	Inverse variance weighted	14	-0.00153268	0.00318957	0.630852	1		Phospholipids in very large HDL	947	AD	Inverse variance weighted	14	-0.0828929	0.0387166	0.0322726	1
Phospholipids in very large HDL	947	HDIFF	MR Egger	14	-0.00736236	0.00753448	0.347781	1		Phospholipids in very large HDL	947	AD	MR Egger	14	-0.0673914	0.0948811	0.491109	1
Phospholipids in very large HDL	947	HDIFF	Simple mode	14	0.0112624	0.00702731	0.133019	1		Phospholipids in very large HDL	947	AD	Simple mode	14	-0.0211975	0.0848158	0.806552	1
Phospholipids in very large HDL	947	HDIFF	Weighted median	14	-0.00429679	0.00411349	0.296226	1		Phospholipids in very large HDL	947	AD	Weighted median	14	-0.0187661	0.0526599	0.721568	1
Phospholipids in very large HDL	947	HDIFF	Weighted mode	14	-0.00564503	0.00452727	0.234435	1		Phospholipids in very large HDL	947	AD	Weighted mode	14	-0.00285688	0.0783403	0.971464	1
Triglycerides in very large HDL	948	HDIFF	Inverse variance weighted	12	-0.000948567	0.00384705	0.805241	1		Triglycerides in very large HDL	948	AD	Inverse variance weighted	13	0.0599613	0.231428	0.795564	1
Triglycerides in very large HDL	948	HDIFF	MR Egger	12	-0.00582663	0.00755928	0.458655	1		Triglycerides in very large HDL	948	AD	MR Egger	13	-0.331572	0.443278	0.47015	1
Triglycerides in very large HDL	948	HDIFF	Simple mode	12	0.00250144	0.00759214	0.747983	1		Triglycerides in very large HDL	948	AD	Simple mode	13	-0.0422952	0.0784053	0.599448	1
Triglycerides in very large HDL	948	HDIFF	Weighted median	12	-0.00388111	0.00402064	0.334396	1		Triglycerides in very large HDL	948	AD	Weighted median	13	-0.0804081	0.0519722	0.121831	1
Triglycerides in very large HDL	948	HDIFF	Weighted mode	12	-0.00438518	0.00391136	0.286107	1		Triglycerides in very large HDL	948	AD	Weighted mode	13	-0.0862815	0.0439322	0.0731238	1
Total lipids in very large VLDL	949	HDIFF	Inverse variance weighted	5	-2.99e-05	0.00946319	0.997478	1		Total lipids in very large VLDL	949	AD	Inverse variance weighted	4	-0.0186777	0.108684	0.863553	1
Total lipids in very large VLDL	949	HDIFF	MR Egger	5	0.00169243	0.0573506	0.978311	1		Total lipids in very large VLDL	949	AD	MR Egger	4	0.0390858	0.634739	0.956499	1
Total lipids in very large VLDL	949	HDIFF	Simple mode	5	0.000907903	0.0160029	0.957478	1		Total lipids in very large VLDL	949	AD	Simple mode	4	0.0807487	0.190676	0.700468	1
Total lipids in very large VLDL	949	HDIFF	Weighted median	5	0.00190827	0.0108107	0.859887	1		Total lipids in very large VLDL	949	AD	Weighted median	4	0.0326525	0.117973	0.78195	1
Total lipids in very large VLDL	949	HDIFF	Weighted mode	5	0.00108971	0.0172283	0.952601	1		Total lipids in very large VLDL	949	AD	Weighted mode	4	0.103429	0.171204	0.588387	1
Concentration of very large VLDL particles	950	HDIFF	Inverse variance weighted	6	-0.00524787	0.0092591	0.570863	1		Concentration of very large VLDL particles	950	AD	Inverse variance weighted	5	-0.036162	0.0910656	0.691295	1
Concentration of very large VLDL particles	950	HDIFF	MR Egger	6	-0.0135385	0.0605594	0.834055	1		Concentration of very large VLDL particles	950	AD	MR Egger	5	-0.0172659	0.589779	0.978484	1
Concentration of very large VLDL particles	950	HDIFF	Simple mode	6	0.000624872	0.0171718	0.97238	1		Concentration of very large VLDL particles	950	AD	Simple mode	5	0.062462	0.187827	0.756172	1
Concentration of very large VLDL particles	950	HDIFF	Weighted median	6	-0.00121488	0.00991673	0.902497	1		Concentration of very large VLDL particles	950	AD	Weighted median	5	0.0251303	0.105155	0.811119	1
Concentration of very large VLDL particles	950	HDIFF	Weighted mode	6	0.00229328	0.0172217	0.899259	1		Concentration of very large VLDL particles	950	AD	Weighted mode	5	0.0892178	0.167318	0.622128	1
Phospholipids in very large VLDL	951	HDIFF	Inverse variance weighted	8	-0.00379126	0.00685009	0.579948	1		Phospholipids in very large VLDL	951	AD	Inverse variance weighted	7	0.0408201	0.0734443	0.57835	1
Phospholipids in very large VLDL	951	HDIFF	MR Egger	8	-0.00808251	0.0275527	0.779138	1		Phospholipids in very large VLDL	951	AD	MR Egger	7	0.0589842	0.28522	0.844322	1
Phospholipids in very large VLDL	951	HDIFF	Simple mode	8	0.00282508	0.0145989	0.852052	1		Phospholipids in very large VLDL	951	AD	Simple mode	7	0.145058	0.143364	0.350677	1
Phospholipids in very large VLDL	951	HDIFF	Weighted median	8	0.000141303	0.00801863	0.985941	1		Phospholipids in very large VLDL	951	AD	Weighted median	7	0.0921369	0.0965038	0.339705	1
Phospholipids in very large VLDL	951	HDIFF	Weighted mode	8	0.00282508	0.0135342	0.840598	1		Phospholipids in very large VLDL	951	AD	Weighted mode	7	0.137969	0.143546	0.373592	1
Triglycerides in very large VLDL	952	HDIFF	Inverse variance weighted	8	-0.00368388	0.00686008	0.591266	1		Triglycerides in very large VLDL	952	AD	Inverse variance weighted	7	0.0438538	0.0725346	0.545451	1
Triglycerides in very large VLDL	952	HDIFF	MR Egger	8	-0.00548743	0.0242905	0.828771	1		Triglycerides in very large VLDL	952	AD	MR Egger	7	0.0861376	0.255647	0.749845	1
Triglycerides in very large VLDL	952	HDIFF	Simple mode	8	0.00324905	0.0142988	0.826742	1		Triglycerides in very large VLDL	952	AD	Simple mode	7	0.150819	0.149393	0.351678	1
Triglycerides in very large VLDL	952	HDIFF	Weighted median	8	-0.00030461	0.00858615	0.971699	1		Triglycerides in very large VLDL	952	AD	Weighted median	7	0.0986391	0.0948332	0.298278	1
Triglycerides in very large VLDL	952	HDIFF	Weighted mode	8	0.0023247	0.0130812	0.863981	1		Triglycerides in very large VLDL	952	AD	Weighted mode	7	0.139579	0.136107	0.344676	1
Total lipids in very small VLDL	953	HDIFF	Inverse variance weighted	16	-0.00208782	0.00494943	0.673149	1		Total lipids in very small VLDL	953	AD	Inverse variance weighted	16	0.266665	0.265443	0.315089	1
Total lipids in very small VLDL	953	HDIFF	MR Egger	16	0.00352696	0.0162472	0.831277	1		Total lipids in very small VLDL	953	AD	MR Egger	16	0.409507	0.883965	0.650296	1
Total lipids in very small VLDL	953	HDIFF	Simple mode	16	0.000714724	0.00935283	0.940097	1		Total lipids in very small VLDL	953	AD	Simple mode	16	0.0623602	0.0955308	0.52378	1
Total lipids in very small VLDL	953	HDIFF	Weighted median	16	-0.000918145	0.00552849	0.868098	1		Total lipids in very small VLDL	953	AD	Weighted median	16	0.0175819	0.0627832	0.779445	1
Total lipids in very small VLDL	953	HDIFF	Weighted mode	16	-0.00147221	0.00840823	0.863349	1		Total lipids in very small VLDL	953	AD	Weighted mode	16	0.045113	0.0873418	0.613028	1
Concentration of very small VLDL particles	954	HDIFF	Inverse variance weighted	16	-0.0011271	0.00481611	0.814964	1		Concentration of very small VLDL particles	954	AD	Inverse variance weighted	16	0.298304	0.264185	0.258835	1
Concentration of very small VLDL particles	954	HDIFF	MR Egger	16	0.0117242	0.0163369	0.484776	1		Concentration of very small VLDL particles	954	AD	MR Egger	16	0.525812	0.925852	0.579083	1
Concentration of very small VLDL particles	954	HDIFF	Simple mode	16	-0.000312672	0.00835816	0.970652	1		Concentration of very small VLDL particles	954	AD	Simple mode	16	0.051624	0.0868994	0.561322	1
Concentration of very small VLDL particles	954	HDIFF	Weighted median	16	-0.000230307	0.0053797	0.965853	1		Concentration of very small VLDL particles	954	AD	Weighted median	16	0.0499783	0.0641735	0.436098	1
Concentration of very small VLDL particles	954	HDIFF	Weighted mode	16	-0.00134287	0.00759267	0.861981	1		Concentration of very small VLDL particles	954	AD	Weighted mode	16	0.051624	0.0883511	0.5677	1
Phospholipids in very small VLDL	955	HDIFF	Inverse variance weighted	17	-0.000597507	0.00366995	0.870668	1		Phospholipids in very small VLDL	955	AD	Inverse variance weighted	17	0.260015	0.139926	0.0631354	1
Phospholipids in very small VLDL	955	HDIFF	MR Egger	17	0.00100814	0.00721117	0.890676	1		Phospholipids in very small VLDL	955	AD	MR Egger	17	0.753838	0.256524	0.0101649	1
Phospholipids in very small VLDL	955	HDIFF	Simple mode	17	0.000776323	0.00732138	0.916873	1		Phospholipids in very small VLDL	955	AD	Simple mode	17	0.0465339	0.0917034	0.618769	1
Phospholipids in very small VLDL	955	HDIFF	Weighted median	17	0.00322942	0.00453422	0.476321	1		Phospholipids in very small VLDL	955	AD	Weighted median	17	0.0405337	0.0644955	0.529694	1
Phospholipids in very small VLDL	955	HDIFF	Weighted mode	17	0.00318964	0.00498058	0.530968	1		Phospholipids in very small VLDL	955	AD	Weighted mode	17	0.0379731	0.075093	0.619976	1
Triglycerides in very small VLDL	956	HDIFF	Inverse variance weighted	15	-0.00127402	0.0061727	0.836481	1		Triglycerides in very small VLDL	956	AD	Inverse variance weighted	15	0.327359	0.30259	0.279316	1
Triglycerides in very small VLDL	956	HDIFF	MR Egger	15	-0.00615273	0.0219118	0.783287	1		Triglycerides in very small VLDL	956	AD	MR Egger	15	0.489315	1.0854	0.659549	1
Triglycerides in very small VLDL	956	HDIFF	Simple mode	15	0.00133472	0.0097591	0.893163	1		Triglycerides in very small VLDL	956	AD	Simple mode	15	0.00697638	0.102683	0.946794	1
Triglycerides in very small VLDL	956	HDIFF	Weighted median	15	0.00101877	0.00606104	0.866517	1		Triglycerides in very small VLDL	956	AD	Weighted median	15	0.0246947	0.0703938	0.725732	1
Triglycerides in very small VLDL	956	HDIFF	Weighted mode	15	0.00012698	0.00928637	0.989283	1		Triglycerides in very small VLDL	956	AD	Weighted mode	15	0.045602	0.0894248	0.618032	1
Total lipids in chylomicrons and largest VLDL particles	957	HDIFF	Inverse variance weighted	7	-0.00123915	0.00823297	0.880362	1		Total lipids in chylomicrons and largest VLDL particles	957	AD	Inverse variance weighted	6	-0.00643354	0.0871142	0.941128	1
Total lipids in chylomicrons and largest VLDL particles	957	HDIFF	MR Egger	7	-0.01798	0.0592626	0.773807	1		Total lipids in chylomicrons and largest VLDL particles	957	AD	MR Egger	6	0.142912	0.531407	0.801284	1
Total lipids in chylomicrons and largest VLDL particles	957	HDIFF	Simple mode	7	0.00372626	0.0151392	0.813783	1		Total lipids in chylomicrons and largest VLDL particles	957	AD	Simple mode	6	0.0369213	0.150927	0.816465	1
Total lipids in chylomicrons and largest VLDL particles	957	HDIFF	Weighted median	7	0.00403754	0.00969021	0.676926	1		Total lipids in chylomicrons and largest VLDL particles	957	AD	Weighted median	6	0.026982	0.115359	0.815065	1
Total lipids in chylomicrons and largest VLDL particles	957	HDIFF	Weighted mode	7	0.00521965	0.0131847	0.705883	1		Total lipids in chylomicrons and largest VLDL particles	957	AD	Weighted mode	6	0.0499258	0.154756	0.760044	1
Concentration of chylomicrons and largest VLDL particles	958	HDIFF	Inverse variance weighted	5	-0.0127551	0.0112202	0.255621	1		Concentration of chylomicrons and largest VLDL particles	958	AD	Inverse variance weighted	5	-0.0687267	0.087939	0.434493	1
Concentration of chylomicrons and largest VLDL particles	958	HDIFF	MR Egger	5	-0.0373774	0.0598839	0.576764	1		Concentration of chylomicrons and largest VLDL particles	958	AD	MR Egger	5	-0.109078	0.489192	0.837873	1
Concentration of chylomicrons and largest VLDL particles	958	HDIFF	Simple mode	5	-0.0288726	0.0142036	0.11186	1		Concentration of chylomicrons and largest VLDL particles	958	AD	Simple mode	5	-0.147199	0.166027	0.425386	1
Concentration of chylomicrons and largest VLDL particles	958	HDIFF	Weighted median	5	-0.020425	0.0109902	0.0631011	1		Concentration of chylomicrons and largest VLDL particles	958	AD	Weighted median	5	-0.0734858	0.113794	0.518421	1
Concentration of chylomicrons and largest VLDL particles	958	HDIFF	Weighted mode	5	-0.0279376	0.0153123	0.142129	1		Concentration of chylomicrons and largest VLDL particles	958	AD	Weighted mode	5	-0.109322	0.173633	0.563118	1
Phospholipids in chylomicrons and largest VLDL particles	959	HDIFF	Inverse variance weighted	6	0.0030117	0.00696121	0.665276	1		Phospholipids in chylomicrons and largest VLDL particles	959	AD	Inverse variance weighted	5	0.0463744	0.0935483	0.620087	1
Phospholipids in chylomicrons and largest VLDL particles	959	HDIFF	MR Egger	6	0.00173669	0.0234444	0.944506	1		Phospholipids in chylomicrons and largest VLDL particles	959	AD	MR Egger	5	0.397814	0.297806	0.273906	1
Phospholipids in chylomicrons and largest VLDL particles	959	HDIFF	Simple mode	6	0.00544459	0.013295	0.69911	1		Phospholipids in chylomicrons and largest VLDL particles	959	AD	Simple mode	5	0.155207	0.161873	0.391947	1
Phospholipids in chylomicrons and largest VLDL particles	959	HDIFF	Weighted median	6	0.004278	0.00916243	0.640567	1		Phospholipids in chylomicrons and largest VLDL particles	959	AD	Weighted median	5	0.135191	0.112223	0.228331	1
Phospholipids in chylomicrons and largest VLDL particles	959	HDIFF	Weighted mode	6	0.0050412	0.0122056	0.696705	1		Phospholipids in chylomicrons and largest VLDL particles	959	AD	Weighted mode	5	0.167041	0.155983	0.344533	1
Triglycerides in chylomicrons and largest VLDL particles	960	HDIFF	Inverse variance weighted	8	-0.000183389	0.00703697	0.979209	1		Triglycerides in chylomicrons and largest VLDL particles	960	AD	Inverse variance weighted	7	0.0258003	0.0750593	0.731048	1
Triglycerides in chylomicrons and largest VLDL particles	960	HDIFF	MR Egger	8	0.00927754	0.0249866	0.723172	1		Triglycerides in chylomicrons and largest VLDL particles	960	AD	MR Egger	7	0.326261	0.255239	0.25728	1
Triglycerides in chylomicrons and largest VLDL particles	960	HDIFF	Simple mode	8	0.00662508	0.0116214	0.58645	1		Triglycerides in chylomicrons and largest VLDL particles	960	AD	Simple mode	7	0.0125238	0.149433	0.935935	1
Triglycerides in chylomicrons and largest VLDL particles	960	HDIFF	Weighted median	8	0.00442884	0.00798879	0.579318	1		Triglycerides in chylomicrons and largest VLDL particles	960	AD	Weighted median	7	0.0615004	0.0994924	0.536482	1
Triglycerides in chylomicrons and largest VLDL particles	960	HDIFF	Weighted mode	8	0.00559543	0.0106468	0.615431	1		Triglycerides in chylomicrons and largest VLDL particles	960	AD	Weighted mode	7	0.125341	0.124085	0.351422	1
Lung cancer	966	HDIFF	Inverse variance weighted	4	-0.00123086	0.00891852	0.890232	1		Lung cancer	966	AD	Inverse variance weighted	5	-0.0909746	0.0431552	0.035024	1
Lung cancer	966	HDIFF	MR Egger	4	0.00825892	0.0460493	0.874188	1		Lung cancer	966	AD	MR Egger	5	0.0553772	0.155938	0.745996	1
Lung cancer	966	HDIFF	Simple mode	4	0.0115812	0.0064336	0.169661	1		Lung cancer	966	AD	Simple mode	5	-0.15406	0.0767838	0.11527	1
Lung cancer	966	HDIFF	Weighted median	4	0.00296166	0.00377122	0.432259	1		Lung cancer	966	AD	Weighted median	5	-0.0828803	0.0432416	0.0552788	1
Lung cancer	966	HDIFF	Weighted mode	4	-0.000168081	0.00394811	0.968717	1		Lung cancer	966	AD	Weighted mode	5	-0.0754116	0.0544574	0.23835	1
Squamous cell lung cancer	967	HDIFF	Inverse variance weighted	3	-0.00468157	0.0113553	0.680132	1		Squamous cell lung cancer	967	AD	Inverse variance weighted	4	-0.100398	0.0365193	0.00597447	1
Squamous cell lung cancer	967	HDIFF	MR Egger	3	-0.0430481	0.0504849	0.550511	1		Squamous cell lung cancer	967	AD	MR Egger	4	-0.0879972	0.101741	0.478256	1
Squamous cell lung cancer	967	HDIFF	Simple mode	3	-0.00045595	0.00992521	0.967534	1		Squamous cell lung cancer	967	AD	Simple mode	4	-0.096244	0.0586133	0.199127	1
Squamous cell lung cancer	967	HDIFF	Weighted median	3	-0.00208771	0.00442118	0.636779	1		Squamous cell lung cancer	967	AD	Weighted median	4	-0.0897401	0.0434117	0.0387164	1
Squamous cell lung cancer	967	HDIFF	Weighted mode	3	-0.00200719	0.00529341	0.741022	1		Squamous cell lung cancer	967	AD	Weighted mode	4	-0.0794468	0.0490126	0.203475	1
Ulcerative colitis	968	HDIFF	Inverse variance weighted	71	0.000581738	0.00164692	0.723918	1		Ulcerative colitis	968	AD	Inverse variance weighted	71	0.00406361	0.0174509	0.81587	1
Ulcerative colitis	968	HDIFF	MR Egger	71	-0.000892678	0.00376434	0.81325	1		Ulcerative colitis	968	AD	MR Egger	71	0.0613927	0.0399035	0.128492	1
Ulcerative colitis	968	HDIFF	Simple mode	71	0.0088258	0.00466862	0.0628375	1		Ulcerative colitis	968	AD	Simple mode	71	0.042283	0.0622547	0.499255	1
Ulcerative colitis	968	HDIFF	Weighted median	71	-0.00290598	0.00218241	0.183009	1		Ulcerative colitis	968	AD	Weighted median	71	0.0048942	0.0244364	0.841259	1
Ulcerative colitis	968	HDIFF	Weighted mode	71	-0.0033505	0.00263424	0.207617	1		Ulcerative colitis	968	AD	Weighted mode	71	0.00882702	0.0653953	0.893016	1
Ulcerative colitis	969	HDIFF	Inverse variance weighted	6	-0.00061661	0.000828648	0.456806	1		Ulcerative colitis	969	AD	Inverse variance weighted	7	0.0077485	0.00569513	0.173656	1
Ulcerative colitis	969	HDIFF	MR Egger	6	0.000447038	0.00116922	0.721657	1		Ulcerative colitis	969	AD	MR Egger	7	0.0119077	0.00893663	0.240206	1
Ulcerative colitis	969	HDIFF	Simple mode	6	-0.00161054	0.00233016	0.520228	1		Ulcerative colitis	969	AD	Simple mode	7	0.00744204	0.0173628	0.683161	1
Ulcerative colitis	969	HDIFF	Weighted median	6	-7.34e-05	0.000462838	0.873975	1		Ulcerative colitis	969	AD	Weighted median	7	0.00829097	0.00557559	0.137011	1
Ulcerative colitis	969	HDIFF	Weighted mode	6	-0.000119468	0.000487561	0.816171	1		Ulcerative colitis	969	AD	Weighted mode	7	0.00783544	0.00534072	0.192714	1
Ulcerative colitis	970	HDIFF	Inverse variance weighted	82	-0.000161357	0.00197229	0.934796	1		Ulcerative colitis	970	AD	Inverse variance weighted	82	0.00667842	0.0192231	0.728278	1
Ulcerative colitis	970	HDIFF	MR Egger	82	-0.00290526	0.00478034	0.545073	1		Ulcerative colitis	970	AD	MR Egger	82	0.0453686	0.0465388	0.332571	1
Ulcerative colitis	970	HDIFF	Simple mode	82	-0.00193442	0.0048985	0.693954	1		Ulcerative colitis	970	AD	Simple mode	82	-0.000238222	0.0649694	0.997083	1
Ulcerative colitis	970	HDIFF	Weighted median	82	-0.00270185	0.00227265	0.234497	1		Ulcerative colitis	970	AD	Weighted median	82	-0.00621921	0.0248986	0.802756	1
Ulcerative colitis	970	HDIFF	Weighted mode	82	-0.00295243	0.00327572	0.370097	1		Ulcerative colitis	970	AD	Weighted mode	82	-0.0304496	0.0405351	0.454714	1
Ulcerative colitis	973	HDIFF	Inverse variance weighted	80	-0.000717798	0.00124626	0.56464	1		Ulcerative colitis	973	AD	Inverse variance weighted	80	0.0282507	0.0141037	0.0451702	1
Ulcerative colitis	973	HDIFF	MR Egger	80	-0.000738962	0.00261471	0.778219	1		Ulcerative colitis	973	AD	MR Egger	80	0.0250883	0.0295835	0.399006	1
Ulcerative colitis	973	HDIFF	Simple mode	80	0.00100439	0.0037249	0.788137	1		Ulcerative colitis	973	AD	Simple mode	80	-0.0272782	0.0570781	0.634034	1
Ulcerative colitis	973	HDIFF	Weighted median	80	-0.00145032	0.0015681	0.355022	1		Ulcerative colitis	973	AD	Weighted median	80	-0.00465791	0.0184257	0.800427	1
Ulcerative colitis	973	HDIFF	Weighted mode	80	-0.00362622	0.00266493	0.177472	1		Ulcerative colitis	973	AD	Weighted mode	80	-0.0394916	0.0473713	0.406985	1
Body mass index	974	HDIFF	Inverse variance weighted	35	-0.0119533	0.0091522	0.191533	1		Body mass index	974	AD	Inverse variance weighted	35	-0.0760455	0.115032	0.508559	1
Body mass index	974	HDIFF	MR Egger	35	-0.0882379	0.0203526	0.000128649	0.24379		Body mass index	974	AD	MR Egger	35	0.141565	0.309484	0.650365	1
Body mass index	974	HDIFF	Simple mode	35	0.0145368	0.0229871	0.531362	1		Body mass index	974	AD	Simple mode	35	-0.000723245	0.209812	0.99727	1
Body mass index	974	HDIFF	Weighted median	35	-0.0146101	0.0107322	0.173409	1		Body mass index	974	AD	Weighted median	35	-0.00896565	0.121223	0.941042	1
Body mass index	974	HDIFF	Weighted mode	35	-0.0173642	0.0234119	0.463374	1		Body mass index	974	AD	Weighted mode	35	-0.0621907	0.146647	0.674175	1
Paget's disease	975	HDIFF	Inverse variance weighted	4	-0.00213753	0.00130458	0.101323	1		Paget's disease	975	AD	Inverse variance weighted	4	0.00895633	0.0200891	0.65572	1
Paget's disease	975	HDIFF	MR Egger	4	-0.00143463	0.0045932	0.78434	1		Paget's disease	975	AD	MR Egger	4	0.0344624	0.0842628	0.722187	1
Paget's disease	975	HDIFF	Simple mode	4	-0.00292023	0.00211541	0.261322	1		Paget's disease	975	AD	Simple mode	4	0.0277278	0.026123	0.366373	1
Paget's disease	975	HDIFF	Weighted median	4	-0.00235986	0.00152255	0.121156	1		Paget's disease	975	AD	Weighted median	4	0.024797	0.0187416	0.185803	1
Paget's disease	975	HDIFF	Weighted mode	4	-0.00300634	0.00207245	0.242777	1		Paget's disease	975	AD	Weighted mode	4	0.0293953	0.0317376	0.422659	1
Type 2 diabetes	976	HDIFF	Inverse variance weighted	5	0.00100736	0.000847544	0.234613	1		Type 2 diabetes	976	AD	Inverse variance weighted	5	0.000641747	0.0105765	0.951617	1
Type 2 diabetes	976	HDIFF	MR Egger	5	0.001113	0.00111799	0.392852	1		Type 2 diabetes	976	AD	MR Egger	5	-0.00111704	0.0138582	0.940833	1
Type 2 diabetes	976	HDIFF	Simple mode	5	0.00100961	0.002776	0.734495	1		Type 2 diabetes	976	AD	Simple mode	5	-0.000167353	0.0282242	0.995553	1
Type 2 diabetes	976	HDIFF	Weighted median	5	0.00104188	0.000708773	0.141568	1		Type 2 diabetes	976	AD	Weighted median	5	0.000290836	0.00788383	0.970573	1
Type 2 diabetes	976	HDIFF	Weighted mode	5	0.0010896	0.000705112	0.197169	1		Type 2 diabetes	976	AD	Weighted mode	5	0.000726191	0.00782453	0.930517	1
Forearm bone mineral density	977	HDIFF	Inverse variance weighted	3	-0.000426831	0.00633865	0.946313	1		Forearm bone mineral density	977	AD	Inverse variance weighted	3	0.022485	0.0703566	0.749282	1
Forearm bone mineral density	977	HDIFF	MR Egger	3	0.00311914	0.0240669	0.91795	1		Forearm bone mineral density	977	AD	MR Egger	3	0.179315	0.210459	0.55076	1
Forearm bone mineral density	977	HDIFF	Simple mode	3	0.00459659	0.00926091	0.668836	1		Forearm bone mineral density	977	AD	Simple mode	3	-0.0363657	0.117089	0.785498	1
Forearm bone mineral density	977	HDIFF	Weighted median	3	0.00133959	0.00729046	0.854213	1		Forearm bone mineral density	977	AD	Weighted median	3	0.0278056	0.0753339	0.712054	1
Forearm bone mineral density	977	HDIFF	Weighted mode	3	0.00227001	0.00808679	0.805309	1		Forearm bone mineral density	977	AD	Weighted mode	3	0.0559201	0.0843958	0.575734	1
Femoral neck bone mineral density	980	HDIFF	Inverse variance weighted	16	-0.000211799	0.00664345	0.974567	1		Femoral neck bone mineral density	980	AD	Inverse variance weighted	16	0.00989794	0.0655408	0.87996	1
Femoral neck bone mineral density	980	HDIFF	MR Egger	16	-0.054288	0.03209	0.112824	1		Femoral neck bone mineral density	980	AD	MR Egger	16	0.360604	0.333454	0.297787	1
Femoral neck bone mineral density	980	HDIFF	Simple mode	16	0.00469077	0.0157699	0.770202	1		Femoral neck bone mineral density	980	AD	Simple mode	16	-0.00393443	0.137695	0.977581	1
Femoral neck bone mineral density	980	HDIFF	Weighted median	16	0.00309005	0.00804581	0.700936	1		Femoral neck bone mineral density	980	AD	Weighted median	16	-0.0198828	0.0876041	0.820454	1
Femoral neck bone mineral density	980	HDIFF	Weighted mode	16	0.00739346	0.0153363	0.636702	1		Femoral neck bone mineral density	980	AD	Weighted mode	16	-0.0262792	0.132462	0.845403	1
Lumbar spine bone mineral density	982	HDIFF	Inverse variance weighted	19	-0.00908872	0.0057407	0.113374	1		Lumbar spine bone mineral density	982	AD	Inverse variance weighted	19	0.0428147	0.0542817	0.430258	1
Lumbar spine bone mineral density	982	HDIFF	MR Egger	19	-0.00114207	0.0223451	0.959833	1		Lumbar spine bone mineral density	982	AD	MR Egger	19	0.415045	0.235086	0.0954327	1
Lumbar spine bone mineral density	982	HDIFF	Simple mode	19	0.00914721	0.0154446	0.561045	1		Lumbar spine bone mineral density	982	AD	Simple mode	19	-0.0475859	0.124723	0.707274	1
Lumbar spine bone mineral density	982	HDIFF	Weighted median	19	-0.0103066	0.0072654	0.156019	1		Lumbar spine bone mineral density	982	AD	Weighted median	19	-0.0162188	0.0767264	0.832587	1
Lumbar spine bone mineral density	982	HDIFF	Weighted mode	19	-0.0209782	0.0130964	0.126596	1		Lumbar spine bone mineral density	982	AD	Weighted mode	19	-0.0382854	0.120972	0.755278	1
Lung adenocarcinoma	984	HDIFF	Inverse variance weighted	11	0.00409734	0.00402991	0.30928	1		Lung adenocarcinoma	984	AD	Inverse variance weighted	11	-0.0443027	0.0369352	0.230344	1
Lung adenocarcinoma	984	HDIFF	MR Egger	11	0.0116327	0.0197719	0.570768	1		Lung adenocarcinoma	984	AD	MR Egger	11	-0.0368123	0.178877	0.84153	1
Lung adenocarcinoma	984	HDIFF	Simple mode	11	4.68e-05	0.00757805	0.995193	1		Lung adenocarcinoma	984	AD	Simple mode	11	-0.0187186	0.0850318	0.830193	1
Lung adenocarcinoma	984	HDIFF	Weighted median	11	0.00568434	0.00444719	0.201183	1		Lung adenocarcinoma	984	AD	Weighted median	11	-0.0522756	0.0485947	0.282041	1
Lung adenocarcinoma	984	HDIFF	Weighted mode	11	0.00761792	0.00621562	0.248427	1		Lung adenocarcinoma	984	AD	Weighted mode	11	-0.0467771	0.0643822	0.48416	1
Lung cancer	985	HDIFF	Inverse variance weighted	6	-0.000514662	0.0101161	0.959425	1		Lung cancer	985	AD	Inverse variance weighted	7	-0.0957308	0.0709606	0.177315	1
Lung cancer	985	HDIFF	MR Egger	6	-0.043927	0.0591652	0.499049	1		Lung cancer	985	AD	MR Egger	7	-0.305672	0.28445	0.331649	1
Lung cancer	985	HDIFF	Simple mode	6	0.00184752	0.0140954	0.900829	1		Lung cancer	985	AD	Simple mode	7	-0.196288	0.0986483	0.093745	1
Lung cancer	985	HDIFF	Weighted median	6	0.00125051	0.00832548	0.880604	1		Lung cancer	985	AD	Weighted median	7	-0.169708	0.0716072	0.0177891	1
Lung cancer	985	HDIFF	Weighted mode	6	0.00257039	0.0176291	0.889773	1		Lung cancer	985	AD	Weighted mode	7	-0.187788	0.0899758	0.0819271	1
Lung cancer	987	HDIFF	Inverse variance weighted	11	-0.00133724	0.00788507	0.865331	1		Lung cancer	987	AD	Inverse variance weighted	13	-0.103226	0.0505587	0.0411799	1
Lung cancer	987	HDIFF	MR Egger	11	-0.0148173	0.0251341	0.570007	1		Lung cancer	987	AD	MR Egger	13	-0.140145	0.134596	0.320115	1
Lung cancer	987	HDIFF	Simple mode	11	0.00328055	0.0110297	0.772227	1		Lung cancer	987	AD	Simple mode	13	0.00563905	0.136228	0.967662	1
Lung cancer	987	HDIFF	Weighted median	11	0.00243944	0.00689498	0.723489	1		Lung cancer	987	AD	Weighted median	13	-0.0489769	0.0697951	0.482851	1
Lung cancer	987	HDIFF	Weighted mode	11	0.00576293	0.00904967	0.538552	1		Lung cancer	987	AD	Weighted mode	13	0.00563905	0.116224	0.962101	1
Squamous cell lung cancer	989	HDIFF	Inverse variance weighted	7	-0.00454796	0.00667309	0.495532	1		Squamous cell lung cancer	989	AD	Inverse variance weighted	8	-0.109793	0.0343205	0.00137887	1
Squamous cell lung cancer	989	HDIFF	MR Egger	7	-0.0154399	0.0228522	0.529248	1		Squamous cell lung cancer	989	AD	MR Egger	8	-0.129603	0.0956801	0.224345	1
Squamous cell lung cancer	989	HDIFF	Simple mode	7	-0.00258377	0.00848236	0.770956	1		Squamous cell lung cancer	989	AD	Simple mode	8	-0.14782	0.0691162	0.069767	1
Squamous cell lung cancer	989	HDIFF	Weighted median	7	-0.00256564	0.00455533	0.573287	1		Squamous cell lung cancer	989	AD	Weighted median	8	-0.107007	0.0438057	0.0145752	1
Squamous cell lung cancer	989	HDIFF	Weighted mode	7	-0.00228373	0.00598691	0.716009	1		Squamous cell lung cancer	989	AD	Weighted mode	8	-0.120341	0.0556507	0.0673646	1
Bulimia nervosa	990	HDIFF	Inverse variance weighted	3	0.00189798	0.00420214	0.651506	1		Bulimia nervosa	990	AD	Inverse variance weighted	5	0.0373036	0.0414391	0.368012	1
Bulimia nervosa	990	HDIFF	MR Egger	3	0.0165989	0.0172419	0.512095	1		Bulimia nervosa	990	AD	MR Egger	5	0.23205	0.14722	0.213066	1
Bulimia nervosa	990	HDIFF	Simple mode	3	0.00555109	0.00608727	0.458074	1		Bulimia nervosa	990	AD	Simple mode	5	0.0656057	0.0873771	0.49451	1
Bulimia nervosa	990	HDIFF	Weighted median	3	0.00196603	0.00481069	0.682775	1		Bulimia nervosa	990	AD	Weighted median	5	0.0256462	0.0508354	0.613914	1
Bulimia nervosa	990	HDIFF	Weighted mode	3	0.000505657	0.00629904	0.943328	1		Bulimia nervosa	990	AD	Weighted mode	5	0.0895598	0.0835743	0.344243	1
Eczema	996	HDIFF	Inverse variance weighted	11	0.00336316	0.00485953	0.48889	1		Eczema	996	AD	Inverse variance weighted	11	-0.0194623	0.0365787	0.59468	1
Eczema	996	HDIFF	MR Egger	11	-0.0142938	0.0201481	0.49602	1		Eczema	996	AD	MR Egger	11	0.115786	0.151156	0.463289	1
Eczema	996	HDIFF	Simple mode	11	0.00651218	0.00667884	0.352534	1		Eczema	996	AD	Simple mode	11	-0.0369957	0.0817757	0.660633	1
Eczema	996	HDIFF	Weighted median	11	0.00181814	0.00463471	0.694846	1		Eczema	996	AD	Weighted median	11	0.00553473	0.0488153	0.909729	1
Eczema	996	HDIFF	Weighted mode	11	0.00171009	0.00583795	0.775567	1		Eczema	996	AD	Weighted mode	11	0.00513883	0.0686204	0.941781	1
Telomere length	998	HDIFF	Inverse variance weighted	5	0.00156161	0.00232975	0.502673	1		Telomere length	998	AD	Inverse variance weighted	6	-0.00841417	0.0244233	0.73046	1
Telomere length	998	HDIFF	MR Egger	5	0.00266983	0.00251845	0.366887	1		Telomere length	998	AD	MR Egger	6	0.00245285	0.0265326	0.930788	1
Telomere length	998	HDIFF	Simple mode	5	0.0015839	0.00557042	0.790261	1		Telomere length	998	AD	Simple mode	6	-0.00289049	0.0536271	0.959102	1
Telomere length	998	HDIFF	Weighted median	5	0.00211484	0.0024734	0.392532	1		Telomere length	998	AD	Weighted median	6	-0.00513573	0.0257274	0.841777	1
Telomere length	998	HDIFF	Weighted mode	5	0.002063	0.00224384	0.409909	1		Telomere length	998	AD	Weighted mode	6	-0.00398161	0.0255126	0.882088	1
Body fat	999	HDIFF	Inverse variance weighted	9	-0.00127706	0.0162386	0.937316	1		Body fat	999	AD	Inverse variance weighted	8	-0.445641	0.175816	0.0112546	1
Body fat	999	HDIFF	MR Egger	9	-0.0373551	0.105044	0.732606	1		Body fat	999	AD	MR Egger	8	0.0714699	1.74713	0.968697	1
Body fat	999	HDIFF	Simple mode	9	-0.0191696	0.0359087	0.60796	1		Body fat	999	AD	Simple mode	8	-0.771106	0.377535	0.0804183	1
Body fat	999	HDIFF	Weighted median	9	-0.0100309	0.021648	0.643104	1		Body fat	999	AD	Weighted median	8	-0.466165	0.241542	0.0536125	1
Body fat	999	HDIFF	Weighted mode	9	-0.0172565	0.0328266	0.613362	1		Body fat	999	AD	Weighted mode	8	-0.691834	0.404967	0.131321	1
Years of schooling	1001	HDIFF	Inverse variance weighted	64	-0.0104095	0.0140054	0.457329	1		Years of schooling	1001	AD	Inverse variance weighted	64	-0.440538	0.143472	0.00213663	1
Years of schooling	1001	HDIFF	MR Egger	64	0.0424485	0.070218	0.547701	1		Years of schooling	1001	AD	MR Egger	64	-1.17284	0.730512	0.113465	1
Years of schooling	1001	HDIFF	Simple mode	64	-0.0103065	0.038617	0.790425	1		Years of schooling	1001	AD	Simple mode	64	-0.806223	0.394068	0.0449466	1
Years of schooling	1001	HDIFF	Weighted median	64	-0.0119031	0.0159547	0.455635	1		Years of schooling	1001	AD	Weighted median	64	-0.551196	0.169183	0.00112204	1
Years of schooling	1001	HDIFF	Weighted mode	64	-0.0189646	0.0349071	0.588848	1		Years of schooling	1001	AD	Weighted mode	64	-0.970705	0.381317	0.0133662	1
Age at menopause	1004	HDIFF	Inverse variance weighted	38	0.000785856	0.00140518	0.575988	1		Age at menopause	1004	AD	Inverse variance weighted	38	-0.000156695	0.01646	0.992404	1
Age at menopause	1004	HDIFF	MR Egger	38	0.000373811	0.00319206	0.907427	1		Age at menopause	1004	AD	MR Egger	38	-0.0345956	0.0368075	0.35353	1
Age at menopause	1004	HDIFF	Simple mode	38	0.00194974	0.00364229	0.595642	1		Age at menopause	1004	AD	Simple mode	38	-0.0221058	0.0418592	0.600584	1
Age at menopause	1004	HDIFF	Weighted median	38	0.000529162	0.00186454	0.776561	1		Age at menopause	1004	AD	Weighted median	38	-0.0100056	0.0201106	0.618816	1
Age at menopause	1004	HDIFF	Weighted mode	38	7.84e-05	0.00239516	0.974079	1		Age at menopause	1004	AD	Weighted mode	38	-0.014369	0.0229865	0.535738	1
Mean platelet volume	1006	HDIFF	Inverse variance weighted	23	0.0226083	0.0317118	0.475889	1		Mean platelet volume	1006	AD	Inverse variance weighted	23	0.197652	0.314467	0.529657	1
Mean platelet volume	1006	HDIFF	MR Egger	23	-0.00386705	0.0739429	0.958786	1		Mean platelet volume	1006	AD	MR Egger	23	0.821978	0.729494	0.272548	1
Mean platelet volume	1006	HDIFF	Simple mode	23	-0.024878	0.0630083	0.696765	1		Mean platelet volume	1006	AD	Simple mode	23	-0.189709	0.769615	0.807581	1
Mean platelet volume	1006	HDIFF	Weighted median	23	-0.0199726	0.0401763	0.619101	1		Mean platelet volume	1006	AD	Weighted median	23	0.245179	0.438676	0.576225	1
Mean platelet volume	1006	HDIFF	Weighted mode	23	-0.024878	0.0432421	0.570914	1		Mean platelet volume	1006	AD	Weighted mode	23	0.484987	0.495629	0.338452	1
Neuroticism	1007	HDIFF	Inverse variance weighted	7	0.177031	0.0435095	4.73e-05	0.0896335		Neuroticism	1007	AD	Inverse variance weighted	8	-0.150504	0.237717	0.526654	1
Neuroticism	1007	HDIFF	MR Egger	7	-0.0372482	0.357537	0.921076	1		Neuroticism	1007	AD	MR Egger	8	-1.47018	1.86462	0.460435	1
Neuroticism	1007	HDIFF	Simple mode	7	0.1301	0.0604769	0.0749779	1		Neuroticism	1007	AD	Simple mode	8	0.158959	0.489866	0.755045	1
Neuroticism	1007	HDIFF	Weighted median	7	0.12461	0.0391136	0.00144331	1		Neuroticism	1007	AD	Weighted median	8	-0.00701929	0.317103	0.98234	1
Neuroticism	1007	HDIFF	Weighted mode	7	0.104406	0.0429153	0.050966	1		Neuroticism	1007	AD	Weighted mode	8	0.135605	0.446201	0.770031	1
Platelet count	1008	HDIFF	Inverse variance weighted	32	-7.39e-05	9.23e-05	0.423341	1		Platelet count	1008	AD	Inverse variance weighted	32	-0.00021659	0.000788437	0.783541	1
Platelet count	1008	HDIFF	MR Egger	32	1.52e-05	0.000260726	0.953949	1		Platelet count	1008	AD	MR Egger	32	-0.00107288	0.00230211	0.644552	1
Platelet count	1008	HDIFF	Simple mode	32	-0.000224603	0.000240341	0.35726	1		Platelet count	1008	AD	Simple mode	32	-0.000167849	0.00201807	0.934249	1
Platelet count	1008	HDIFF	Weighted median	32	-0.000102956	0.00011708	0.379204	1		Platelet count	1008	AD	Weighted median	32	-0.000606171	0.001194	0.611678	1
Platelet count	1008	HDIFF	Weighted mode	32	-0.000224603	0.000168791	0.193009	1		Platelet count	1008	AD	Weighted mode	32	-0.000387637	0.00155832	0.805192	1
Years of schooling	1010	HDIFF	Inverse variance weighted	14	0.0103442	0.015492	0.504318	1		Years of schooling	1010	AD	Inverse variance weighted	14	-0.346072	0.170888	0.0428537	1
Years of schooling	1010	HDIFF	MR Egger	14	-0.0756457	0.113624	0.518162	1		Years of schooling	1010	AD	MR Egger	14	-2.70192	1.2889	0.0579241	1
Years of schooling	1010	HDIFF	Simple mode	14	-0.00649656	0.031668	0.840635	1		Years of schooling	1010	AD	Simple mode	14	0.119902	0.449066	0.793656	1
Years of schooling	1010	HDIFF	Weighted median	14	-0.000540243	0.0209284	0.979406	1		Years of schooling	1010	AD	Weighted median	14	-0.147998	0.239504	0.536618	1
Years of schooling	1010	HDIFF	Weighted mode	14	-0.00408217	0.0311056	0.897598	1		Years of schooling	1010	AD	Weighted mode	14	0.0897104	0.477188	0.853781	1
Years of schooling	1011	HDIFF	Inverse variance weighted	19	-0.0243989	0.0195325	0.211612	1		Years of schooling	1011	AD	Inverse variance weighted	20	-0.285724	0.182833	0.11811	1
Years of schooling	1011	HDIFF	MR Egger	19	0.0233948	0.124528	0.853205	1		Years of schooling	1011	AD	MR Egger	20	-0.753441	1.19632	0.536738	1
Years of schooling	1011	HDIFF	Simple mode	19	-0.0231451	0.0339104	0.503591	1		Years of schooling	1011	AD	Simple mode	20	0.0322279	0.520438	0.95127	1
Years of schooling	1011	HDIFF	Weighted median	19	-0.0141719	0.0214573	0.508953	1		Years of schooling	1011	AD	Weighted median	20	-0.2051	0.235065	0.382922	1
Years of schooling	1011	HDIFF	Weighted mode	19	-0.0169591	0.0326293	0.60957	1		Years of schooling	1011	AD	Weighted mode	20	-0.00716988	0.484596	0.98835	1
Glioma	1013	HDIFF	Inverse variance weighted	3	-7.41e-05	0.00269523	0.978054	1		Glioma	1013	AD	Inverse variance weighted	3	0.0757763	0.0303856	0.0126375	1
Glioma	1013	HDIFF	MR Egger	3	-0.00972305	0.0202978	0.715607	1		Glioma	1013	AD	MR Egger	3	-0.0297607	0.226048	0.916664	1
Glioma	1013	HDIFF	Simple mode	3	-0.00093376	0.00375872	0.826986	1		Glioma	1013	AD	Simple mode	3	0.0657265	0.0396477	0.23922	1
Glioma	1013	HDIFF	Weighted median	3	-0.000564463	0.00306849	0.854049	1		Glioma	1013	AD	Weighted median	3	0.0675847	0.0354599	0.056657	1
Glioma	1013	HDIFF	Weighted mode	3	-0.00120693	0.00362034	0.770557	1		Glioma	1013	AD	Weighted mode	3	0.0652372	0.0430663	0.269039	1
C-reactive protein	1015	HDIFF	Inverse variance weighted	3	-0.00705427	0.00942148	0.454012	1		C-reactive protein	1015	AD	Inverse variance weighted	3	0.189395	0.0995212	0.0570319	1
C-reactive protein	1015	HDIFF	MR Egger	3	-0.0436377	0.0390355	0.464597	1		C-reactive protein	1015	AD	MR Egger	3	0.435524	0.402211	0.474697	1
C-reactive protein	1015	HDIFF	Simple mode	3	-0.0140593	0.0137811	0.414957	1		C-reactive protein	1015	AD	Simple mode	3	0.159487	0.161331	0.427075	1
C-reactive protein	1015	HDIFF	Weighted median	3	-0.0110827	0.0114336	0.332393	1		C-reactive protein	1015	AD	Weighted median	3	0.168832	0.121918	0.166116	1
C-reactive protein	1015	HDIFF	Weighted mode	3	-0.0135564	0.0133993	0.418163	1		C-reactive protein	1015	AD	Weighted mode	3	0.135616	0.156075	0.476501	1
Multiple sclerosis	1024	HDIFF	Inverse variance weighted	24	-0.00140215	0.00182258	0.441704	1		Multiple sclerosis	1024	AD	Inverse variance weighted	24	0.0298961	0.0219419	0.173036	1
Multiple sclerosis	1024	HDIFF	MR Egger	24	-0.00468724	0.00287113	0.116798	1		Multiple sclerosis	1024	AD	MR Egger	24	0.101909	0.0313513	0.00366725	1
Multiple sclerosis	1024	HDIFF	Simple mode	24	-0.00550566	0.00548205	0.325681	1		Multiple sclerosis	1024	AD	Simple mode	24	-0.0676013	0.0831631	0.424624	1
Multiple sclerosis	1024	HDIFF	Weighted median	24	-0.00325099	0.0019419	0.0941058	1		Multiple sclerosis	1024	AD	Weighted median	24	0.0861288	0.023453	0.000240281	0.455332
Multiple sclerosis	1024	HDIFF	Weighted mode	24	-0.00363667	0.00209218	0.0955445	1		Multiple sclerosis	1024	AD	Weighted mode	24	0.089895	0.0253043	0.00169592	1
Multiple sclerosis	1025	HDIFF	Inverse variance weighted	40	-0.00126628	0.00167409	0.449412	1		Multiple sclerosis	1025	AD	Inverse variance weighted	40	0.0197709	0.0163525	0.226647	1
Multiple sclerosis	1025	HDIFF	MR Egger	40	-0.00392023	0.00284958	0.176962	1		Multiple sclerosis	1025	AD	MR Egger	40	0.0810084	0.0259527	0.00343211	1
Multiple sclerosis	1025	HDIFF	Simple mode	40	-0.00727988	0.00479042	0.136659	1		Multiple sclerosis	1025	AD	Simple mode	40	-0.0909724	0.0619554	0.150028	1
Multiple sclerosis	1025	HDIFF	Weighted median	40	-0.00401467	0.00197632	0.0422154	1		Multiple sclerosis	1025	AD	Weighted median	40	0.0817186	0.0227441	0.000326937	0.619546
Multiple sclerosis	1025	HDIFF	Weighted mode	40	-0.00437175	0.00184946	0.0231655	1		Multiple sclerosis	1025	AD	Weighted mode	40	0.0843936	0.0238889	0.0010753	1
Height	1034	HDIFF	Inverse variance weighted	4	0.0024269	0.00899795	0.787378	1		Height	1034	AD	Inverse variance weighted	4	-0.126772	0.0972062	0.192179	1
Height	1034	HDIFF	MR Egger	4	0.213305	0.206657	0.410467	1		Height	1034	AD	MR Egger	4	0.775494	2.23891	0.76211	1
Height	1034	HDIFF	Simple mode	4	0.0128346	0.0149883	0.454778	1		Height	1034	AD	Simple mode	4	-0.152062	0.146944	0.376849	1
Height	1034	HDIFF	Weighted median	4	0.00667649	0.0102415	0.514463	1		Height	1034	AD	Weighted median	4	-0.13805	0.111228	0.214555	1
Height	1034	HDIFF	Weighted mode	4	0.0126511	0.0153722	0.470837	1		Height	1034	AD	Weighted mode	4	-0.160691	0.148212	0.357632	1
Putamen volume	1047	HDIFF	Inverse variance weighted	4	-8.26e-07	3.7e-05	0.982159	1		Putamen volume	1047	AD	Inverse variance weighted	4	1.34e-05	0.000164403	0.934979	1
Putamen volume	1047	HDIFF	MR Egger	4	-0.00010646	0.000184842	0.622821	1		Putamen volume	1047	AD	MR Egger	4	0.000456985	0.000725833	0.593289	1
Putamen volume	1047	HDIFF	Simple mode	4	4.25e-05	5.39e-05	0.488282	1		Putamen volume	1047	AD	Simple mode	4	-0.000179697	0.000283376	0.571045	1
Putamen volume	1047	HDIFF	Weighted median	4	-2e-06	1.97e-05	0.919288	1		Putamen volume	1047	AD	Weighted median	4	2.39e-05	0.000185552	0.897468	1
Putamen volume	1047	HDIFF	Weighted mode	4	-1.22e-05	2.49e-05	0.659214	1		Putamen volume	1047	AD	Weighted mode	4	0.000103202	0.000240528	0.696824	1
Iron	1049	HDIFF	Inverse variance weighted	3	-0.00159955	0.00470615	0.733943	1		Iron	1049	AD	Inverse variance weighted	3	0.000905993	0.0540912	0.986637	1
Iron	1049	HDIFF	MR Egger	3	0.00133515	0.00927011	0.908935	1		Iron	1049	AD	MR Egger	3	-0.0443499	0.108093	0.752133	1
Iron	1049	HDIFF	Simple mode	3	-6.25e-05	0.00673774	0.993439	1		Iron	1049	AD	Simple mode	3	-0.00614185	0.0678861	0.936157	1
Iron	1049	HDIFF	Weighted median	3	-0.000542857	0.00511577	0.915492	1		Iron	1049	AD	Weighted median	3	-0.00416693	0.0572697	0.941997	1
Iron	1049	HDIFF	Weighted mode	3	0.00164638	0.0061429	0.8138	1		Iron	1049	AD	Weighted mode	3	-0.00567053	0.0627203	0.936201	1
Ferritin	1050	HDIFF	Inverse variance weighted	4	0.00267051	0.00864386	0.75736	1		Ferritin	1050	AD	Inverse variance weighted	4	0.103603	0.135973	0.446097	1
Ferritin	1050	HDIFF	MR Egger	4	0.00636641	0.0181498	0.759263	1		Ferritin	1050	AD	MR Egger	4	-0.116394	0.268371	0.706802	1
Ferritin	1050	HDIFF	Simple mode	4	0.00892716	0.0136913	0.560881	1		Ferritin	1050	AD	Simple mode	4	-0.0214461	0.156227	0.899508	1
Ferritin	1050	HDIFF	Weighted median	4	0.00484425	0.00991098	0.625	1		Ferritin	1050	AD	Weighted median	4	0.0331453	0.116469	0.775963	1
Ferritin	1050	HDIFF	Weighted mode	4	0.00549151	0.0109006	0.649083	1		Ferritin	1050	AD	Weighted mode	4	-0.011954	0.13168	0.933388	1
Transferrin Saturation	1051	HDIFF	Inverse variance weighted	3	-0.000536786	0.00352959	0.879123	1		Transferrin Saturation	1051	AD	Inverse variance weighted	3	-0.010309	0.0414487	0.803579	1
Transferrin Saturation	1051	HDIFF	MR Egger	3	0.00174732	0.0058875	0.816333	1		Transferrin Saturation	1051	AD	MR Egger	3	0.000746341	0.0703133	0.993243	1
Transferrin Saturation	1051	HDIFF	Simple mode	3	0.00106664	0.00558635	0.866201	1		Transferrin Saturation	1051	AD	Simple mode	3	-0.00317067	0.056042	0.960026	1
Transferrin Saturation	1051	HDIFF	Weighted median	3	0.00110744	0.00365112	0.76165	1		Transferrin Saturation	1051	AD	Weighted median	3	-0.00703853	0.0422856	0.867801	1
Transferrin Saturation	1051	HDIFF	Weighted mode	3	0.00131649	0.00436129	0.791256	1		Transferrin Saturation	1051	AD	Weighted mode	3	-0.0064584	0.0480906	0.905463	1
Transferrin	1052	HDIFF	Inverse variance weighted	8	6.18e-05	0.00316686	0.984432	1		Transferrin	1052	AD	Inverse variance weighted	8	0.00152488	0.0425431	0.971407	1
Transferrin	1052	HDIFF	MR Egger	8	-0.00103851	0.00470025	0.832461	1		Transferrin	1052	AD	MR Egger	8	0.0465802	0.0580756	0.453105	1
Transferrin	1052	HDIFF	Simple mode	8	0.00491818	0.00570673	0.417328	1		Transferrin	1052	AD	Simple mode	8	0.0365004	0.0648982	0.591374	1
Transferrin	1052	HDIFF	Weighted median	8	-0.000329809	0.00262371	0.899967	1		Transferrin	1052	AD	Weighted median	8	0.015574	0.0303051	0.607317	1
Transferrin	1052	HDIFF	Weighted mode	8	-0.000189692	0.00279275	0.947746	1		Transferrin	1052	AD	Weighted mode	8	0.0175086	0.0288279	0.562794	1
Urate	1055	HDIFF	Inverse variance weighted	24	-0.00219126	0.0041891	0.600914	1		Urate	1055	AD	Inverse variance weighted	24	0.0818416	0.0339991	0.0160767	1
Urate	1055	HDIFF	MR Egger	24	-0.00488903	0.00687749	0.484631	1		Urate	1055	AD	MR Egger	24	0.143387	0.0549579	0.0160215	1
Urate	1055	HDIFF	Simple mode	24	-0.000295436	0.00861651	0.972944	1		Urate	1055	AD	Simple mode	24	0.152529	0.0909966	0.107241	1
Urate	1055	HDIFF	Weighted median	24	0.000438616	0.0044919	0.922214	1		Urate	1055	AD	Weighted median	24	0.105294	0.0457316	0.0213107	1
Urate	1055	HDIFF	Weighted mode	24	-0.00133916	0.00434238	0.76056	1		Urate	1055	AD	Weighted mode	24	0.122709	0.0394739	0.00494547	1
Heart rate	1056	HDIFF	Inverse variance weighted	15	-0.000221702	0.000925036	0.810587	1		Heart rate	1056	AD	Inverse variance weighted	15	0.000873223	0.00940821	0.926051	1
Heart rate	1056	HDIFF	MR Egger	15	0.00175595	0.00376125	0.648334	1		Heart rate	1056	AD	MR Egger	15	0.0448453	0.0366344	0.242625	1
Heart rate	1056	HDIFF	Simple mode	15	-0.00145559	0.00186336	0.447715	1		Heart rate	1056	AD	Simple mode	15	0.0319716	0.0242003	0.207647	1
Heart rate	1056	HDIFF	Weighted median	15	-0.00130266	0.00116407	0.263114	1		Heart rate	1056	AD	Weighted median	15	5.44e-05	0.0133845	0.996756	1
Heart rate	1056	HDIFF	Weighted mode	15	-0.00177837	0.00175635	0.328462	1		Heart rate	1056	AD	Weighted mode	15	0.0286972	0.0220478	0.21407	1
Celiac disease	1058	HDIFF	Inverse variance weighted	13	-0.00453019	0.00193964	0.0195127	1		Celiac disease	1058	AD	Inverse variance weighted	13	-0.0316088	0.0173713	0.0688203	1
Celiac disease	1058	HDIFF	MR Egger	13	-0.00850667	0.00248885	0.00574436	1		Celiac disease	1058	AD	MR Egger	13	-0.000421725	0.0238296	0.986197	1
Celiac disease	1058	HDIFF	Simple mode	13	0.0010319	0.00339711	0.766514	1		Celiac disease	1058	AD	Simple mode	13	-0.124379	0.0420937	0.0120359	1
Celiac disease	1058	HDIFF	Weighted median	13	-0.00520147	0.00151456	0.000594059	1		Celiac disease	1058	AD	Weighted median	13	-0.0319291	0.0200462	0.111211	1
Celiac disease	1058	HDIFF	Weighted mode	13	-0.00541874	0.0013807	0.00201811	1		Celiac disease	1058	AD	Weighted mode	13	-0.0178741	0.0171758	0.31855	1
Celiac disease	1059	HDIFF	Inverse variance weighted	11	0.00382259	0.00207449	0.0653781	1		Celiac disease	1059	AD	Inverse variance weighted	11	-0.0304821	0.024495	0.213344	1
Celiac disease	1059	HDIFF	MR Egger	11	-0.00483218	0.00751034	0.53601	1		Celiac disease	1059	AD	MR Egger	11	-0.130314	0.0871431	0.169023	1
Celiac disease	1059	HDIFF	Simple mode	11	0.00441203	0.00407107	0.303913	1		Celiac disease	1059	AD	Simple mode	11	-0.0482638	0.045687	0.315638	1
Celiac disease	1059	HDIFF	Weighted median	11	0.00375111	0.00265209	0.157246	1		Celiac disease	1059	AD	Weighted median	11	-0.0239959	0.0315686	0.447183	1
Celiac disease	1059	HDIFF	Weighted mode	11	0.00338946	0.00390542	0.405802	1		Celiac disease	1059	AD	Weighted mode	11	-0.013673	0.0447871	0.766406	1
Celiac disease	1060	HDIFF	Inverse variance weighted	7	-0.000515055	0.00255472	0.840223	1		Celiac disease	1060	AD	Inverse variance weighted	7	-0.0370875	0.0277688	0.181685	1
Celiac disease	1060	HDIFF	MR Egger	7	0.00466722	0.0207789	0.83117	1		Celiac disease	1060	AD	MR Egger	7	-0.109472	0.226357	0.649087	1
Celiac disease	1060	HDIFF	Simple mode	7	0.00119897	0.00428461	0.789004	1		Celiac disease	1060	AD	Simple mode	7	0.00431564	0.0541862	0.93911	1
Celiac disease	1060	HDIFF	Weighted median	7	0.00053159	0.00309953	0.863825	1		Celiac disease	1060	AD	Weighted median	7	-0.012834	0.035072	0.714415	1
Celiac disease	1060	HDIFF	Weighted mode	7	0.00103956	0.00438273	0.820398	1		Celiac disease	1060	AD	Weighted mode	7	0.00255511	0.0537011	0.963595	1
Sitting height ratio	1070	HDIFF	Inverse variance weighted	4	-0.0154591	0.0107416	0.150101	1		Sitting height ratio	1070	AD	Inverse variance weighted	4	0.0590945	0.116992	0.613478	1
Sitting height ratio	1070	HDIFF	MR Egger	4	-0.00735007	0.0944698	0.945068	1		Sitting height ratio	1070	AD	MR Egger	4	-0.326965	1.01862	0.778657	1
Sitting height ratio	1070	HDIFF	Simple mode	4	-0.0104829	0.0154018	0.544933	1		Sitting height ratio	1070	AD	Simple mode	4	-0.0277499	0.187888	0.891952	1
Sitting height ratio	1070	HDIFF	Weighted median	4	-0.0141351	0.0126687	0.264527	1		Sitting height ratio	1070	AD	Weighted median	4	-0.0222078	0.134603	0.868954	1
Sitting height ratio	1070	HDIFF	Weighted mode	4	-0.0122433	0.0163219	0.507654	1		Sitting height ratio	1070	AD	Weighted mode	4	-0.03327	0.172745	0.859576	1
Thyroid cancer	1082	HDIFF	Inverse variance weighted	343	-6.22e-06	7.04e-05	0.929672	1		Thyroid cancer	1082	AD	Inverse variance weighted	343	0.000130589	0.000691495	0.850211	1
Thyroid cancer	1082	HDIFF	MR Egger	343	-9.93e-05	0.000123512	0.422177	1		Thyroid cancer	1082	AD	MR Egger	343	-0.00065894	0.00121227	0.587101	1
Thyroid cancer	1082	HDIFF	Simple mode	343	-0.000136472	0.000202832	0.50151	1		Thyroid cancer	1082	AD	Simple mode	343	0.00119433	0.00189977	0.529984	1
Thyroid cancer	1082	HDIFF	Weighted median	343	-2.67e-05	9.77e-05	0.785105	1		Thyroid cancer	1082	AD	Weighted median	343	0.000103837	0.000993081	0.916725	1
Thyroid cancer	1082	HDIFF	Weighted mode	343	2.18e-06	0.000143483	0.987864	1		Thyroid cancer	1082	AD	Weighted mode	343	-6.96e-05	0.00133194	0.958334	1
Birth weight	1083	HDIFF	Inverse variance weighted	42	-0.012917	0.0129561	0.318774	1		Birth weight	1083	AD	Inverse variance weighted	43	-0.0375844	0.0796338	0.636951	1
Birth weight	1083	HDIFF	MR Egger	42	-0.0173954	0.0438198	0.693496	1		Birth weight	1083	AD	MR Egger	43	-0.0364238	0.228851	0.874325	1
Birth weight	1083	HDIFF	Simple mode	42	-0.0238097	0.0253152	0.352453	1		Birth weight	1083	AD	Simple mode	43	-0.108501	0.248743	0.664929	1
Birth weight	1083	HDIFF	Weighted median	42	-0.0157715	0.011887	0.184581	1		Birth weight	1083	AD	Weighted median	43	-0.0681683	0.119035	0.566867	1
Birth weight	1083	HDIFF	Weighted mode	42	-0.0211899	0.0220667	0.342551	1		Birth weight	1083	AD	Weighted mode	43	-0.156013	0.198431	0.436145	1
Birth weight	1084	HDIFF	Inverse variance weighted	49	-0.0171023	0.0113484	0.131804	1		Birth weight	1084	AD	Inverse variance weighted	50	-0.10448	0.0881083	0.235696	1
Birth weight	1084	HDIFF	MR Egger	49	0.0014022	0.038973	0.971452	1		Birth weight	1084	AD	MR Egger	50	0.158674	0.255783	0.537964	1
Birth weight	1084	HDIFF	Simple mode	49	-0.0312699	0.0265631	0.244923	1		Birth weight	1084	AD	Simple mode	50	-0.117589	0.233549	0.616879	1
Birth weight	1084	HDIFF	Weighted median	49	-0.018925	0.0116943	0.105595	1		Birth weight	1084	AD	Weighted median	50	-0.0915085	0.115882	0.429721	1
Birth weight	1084	HDIFF	Weighted mode	49	-0.0254628	0.0217282	0.247031	1		Birth weight	1084	AD	Weighted mode	50	-0.182308	0.196481	0.358027	1
Amyotrophic lateral sclerosis	1085	HDIFF	Inverse variance weighted	6	0.00539022	0.0450564	0.904774	1		Amyotrophic lateral sclerosis	1085	AD	Inverse variance weighted	5	0.135994	0.271988	0.617075	1
Amyotrophic lateral sclerosis	1085	HDIFF	MR Egger	6	0.00289084	0.145614	0.985112	1		Amyotrophic lateral sclerosis	1085	AD	MR Egger	5	-0.434323	1.00791	0.695617	1
Amyotrophic lateral sclerosis	1085	HDIFF	Simple mode	6	0.0225956	0.0787997	0.785809	1		Amyotrophic lateral sclerosis	1085	AD	Simple mode	5	0.401611	0.429952	0.403141	1
Amyotrophic lateral sclerosis	1085	HDIFF	Weighted median	6	0.0302901	0.0366684	0.408773	1		Amyotrophic lateral sclerosis	1085	AD	Weighted median	5	0.05651	0.325263	0.862073	1
Amyotrophic lateral sclerosis	1085	HDIFF	Weighted mode	6	0.0721294	0.040424	0.134444	1		Amyotrophic lateral sclerosis	1085	AD	Weighted mode	5	-0.0889537	0.414933	0.840735	1
Amyotrophic lateral sclerosis	1086	HDIFF	Inverse variance weighted	4	0.00116608	0.0138553	0.932928	1		Amyotrophic lateral sclerosis	1086	AD	Inverse variance weighted	3	0.0248945	0.0710266	0.725966	1
Amyotrophic lateral sclerosis	1086	HDIFF	MR Egger	4	-0.00923701	0.04669	0.861457	1		Amyotrophic lateral sclerosis	1086	AD	MR Egger	3	-0.194391	0.343111	0.671845	1
Amyotrophic lateral sclerosis	1086	HDIFF	Simple mode	4	-0.0234615	0.0226038	0.375608	1		Amyotrophic lateral sclerosis	1086	AD	Simple mode	3	0.0814299	0.105121	0.5196	1
Amyotrophic lateral sclerosis	1086	HDIFF	Weighted median	4	0.00898747	0.00947557	0.34288	1		Amyotrophic lateral sclerosis	1086	AD	Weighted median	3	0.034505	0.0786557	0.660891	1
Amyotrophic lateral sclerosis	1086	HDIFF	Weighted mode	4	0.0180286	0.00888575	0.135483	1		Amyotrophic lateral sclerosis	1086	AD	Weighted mode	3	-0.0251723	0.0884781	0.802777	1
Chronotype	1087	HDIFF	Inverse variance weighted	10	0.00190677	0.0177484	0.914445	1		Chronotype	1087	AD	Inverse variance weighted	9	0.197182	0.219453	0.36891	1
Chronotype	1087	HDIFF	MR Egger	10	0.117293	0.0574984	0.075681	1		Chronotype	1087	AD	MR Egger	9	1.44344	0.672059	0.0688386	1
Chronotype	1087	HDIFF	Simple mode	10	-0.023022	0.0454075	0.624337	1		Chronotype	1087	AD	Simple mode	9	0.175026	0.443256	0.703262	1
Chronotype	1087	HDIFF	Weighted median	10	-0.0162957	0.0247585	0.510419	1		Chronotype	1087	AD	Weighted median	9	0.153643	0.292188	0.599003	1
Chronotype	1087	HDIFF	Weighted mode	10	-0.0241601	0.0441582	0.597595	1		Chronotype	1087	AD	Weighted mode	9	0.196273	0.44241	0.669053	1
Age at menarche	1095	HDIFF	Inverse variance weighted	54	-0.000528652	0.00616168	0.931628	1		Age at menarche	1095	AD	Inverse variance weighted	54	-0.0754937	0.0477348	0.113758	1
Age at menarche	1095	HDIFF	MR Egger	54	-0.0205711	0.023249	0.380329	1		Age at menarche	1095	AD	MR Egger	54	-0.250272	0.179898	0.170092	1
Age at menarche	1095	HDIFF	Simple mode	54	0.0113276	0.0174143	0.518194	1		Age at menarche	1095	AD	Simple mode	54	-0.17986	0.174532	0.307443	1
Age at menarche	1095	HDIFF	Weighted median	54	0.00331222	0.00686115	0.629273	1		Age at menarche	1095	AD	Weighted median	54	-0.0864519	0.0727332	0.23459	1
Age at menarche	1095	HDIFF	Weighted mode	54	0.018342	0.0143087	0.205465	1		Age at menarche	1095	AD	Weighted mode	54	-0.146576	0.149894	0.332587	1
Childhood obesity	1096	HDIFF	Inverse variance weighted	5	-0.00992873	0.00882135	0.260363	1		Childhood obesity	1096	AD	Inverse variance weighted	5	-0.0594932	0.0359844	0.0982691	1
Childhood obesity	1096	HDIFF	MR Egger	5	-0.0450688	0.0743213	0.587056	1		Childhood obesity	1096	AD	MR Egger	5	-0.174457	0.278095	0.574942	1
Childhood obesity	1096	HDIFF	Simple mode	5	-0.00540285	0.0057705	0.402132	1		Childhood obesity	1096	AD	Simple mode	5	-0.0589359	0.0633769	0.405048	1
Childhood obesity	1096	HDIFF	Weighted median	5	-0.00540588	0.00501293	0.280861	1		Childhood obesity	1096	AD	Weighted median	5	-0.0594919	0.0462985	0.198804	1
Childhood obesity	1096	HDIFF	Weighted mode	5	-0.00540285	0.00545771	0.378238	1		Childhood obesity	1096	AD	Weighted mode	5	-0.0634852	0.0656289	0.388155	1
Narcolepsy	1098	HDIFF	Inverse variance weighted	4	0.000530032	0.00515638	0.918128	1		Narcolepsy	1098	AD	Inverse variance weighted	4	-0.0175471	0.0291097	0.546648	1
Narcolepsy	1098	HDIFF	MR Egger	4	8.98e-05	0.0179261	0.996457	1		Narcolepsy	1098	AD	MR Egger	4	0.0139211	0.0811564	0.879589	1
Narcolepsy	1098	HDIFF	Simple mode	4	0.00399914	0.00351345	0.337694	1		Narcolepsy	1098	AD	Simple mode	4	-0.0013529	0.0431033	0.976932	1
Narcolepsy	1098	HDIFF	Weighted median	4	0.00367518	0.00309519	0.235075	1		Narcolepsy	1098	AD	Weighted median	4	0.00186342	0.0331268	0.955142	1
Narcolepsy	1098	HDIFF	Weighted mode	4	0.00384739	0.00326852	0.324041	1		Narcolepsy	1098	AD	Weighted mode	4	0.00100267	0.0355961	0.979297	1
Chronic kidney disease	1102	HDIFF	Inverse variance weighted	4	-0.00318799	0.0103585	0.75826	1		Chronic kidney disease	1102	AD	Inverse variance weighted	4	0.00321178	0.0571382	0.955174	1
Chronic kidney disease	1102	HDIFF	MR Egger	4	-0.0105274	0.0442552	0.834124	1		Chronic kidney disease	1102	AD	MR Egger	4	-0.00161484	0.200782	0.994313	1
Chronic kidney disease	1102	HDIFF	Simple mode	4	-0.0106271	0.0123812	0.453823	1		Chronic kidney disease	1102	AD	Simple mode	4	-0.00686382	0.0934876	0.946093	1
Chronic kidney disease	1102	HDIFF	Weighted median	4	-0.00384139	0.00697546	0.581839	1		Chronic kidney disease	1102	AD	Weighted median	4	-0.00440515	0.0666484	0.947302	1
Chronic kidney disease	1102	HDIFF	Weighted mode	4	-0.00431764	0.00894109	0.662216	1		Chronic kidney disease	1102	AD	Weighted mode	4	-0.00417687	0.0784997	0.960911	1
Serum creatinine (eGFRcrea)	1104	HDIFF	Inverse variance weighted	37	0.00560069	0.0420039	0.893927	1		Serum creatinine (eGFRcrea)	1104	AD	Inverse variance weighted	37	0.386337	0.343703	0.260995	1
Serum creatinine (eGFRcrea)	1104	HDIFF	MR Egger	37	0.181508	0.148297	0.229148	1		Serum creatinine (eGFRcrea)	1104	AD	MR Egger	37	-1.15102	1.20441	0.345792	1
Serum creatinine (eGFRcrea)	1104	HDIFF	Simple mode	37	0.0638924	0.103106	0.539373	1		Serum creatinine (eGFRcrea)	1104	AD	Simple mode	37	-0.327462	0.870013	0.708838	1
Serum creatinine (eGFRcrea)	1104	HDIFF	Weighted median	37	0.0292818	0.0472485	0.535429	1		Serum creatinine (eGFRcrea)	1104	AD	Weighted median	37	0.0345336	0.465032	0.940803	1
Serum creatinine (eGFRcrea)	1104	HDIFF	Weighted mode	37	0.006847	0.119707	0.954704	1		Serum creatinine (eGFRcrea)	1104	AD	Weighted mode	37	-0.0489536	0.609093	0.936387	1
Serum creatinine (eGFRcrea)	1105	HDIFF	Inverse variance weighted	38	0.0102087	0.0448848	0.82008	1		Serum creatinine (eGFRcrea)	1105	AD	Inverse variance weighted	38	0.517073	0.344925	0.13385	1
Serum creatinine (eGFRcrea)	1105	HDIFF	MR Egger	38	0.0987143	0.155672	0.530012	1		Serum creatinine (eGFRcrea)	1105	AD	MR Egger	38	-0.859653	1.17167	0.467884	1
Serum creatinine (eGFRcrea)	1105	HDIFF	Simple mode	38	0.0185298	0.107791	0.864448	1		Serum creatinine (eGFRcrea)	1105	AD	Simple mode	38	-0.442627	0.851853	0.606434	1
Serum creatinine (eGFRcrea)	1105	HDIFF	Weighted median	38	-0.00791886	0.0497245	0.873468	1		Serum creatinine (eGFRcrea)	1105	AD	Weighted median	38	0.0772789	0.465184	0.868058	1
Serum creatinine (eGFRcrea)	1105	HDIFF	Weighted mode	38	-0.0141837	0.109436	0.89758	1		Serum creatinine (eGFRcrea)	1105	AD	Weighted mode	38	-0.0492577	0.737472	0.947106	1
Serum cystatin C (eGFRcys)	1106	HDIFF	Inverse variance weighted	5	0.0195566	0.0293009	0.50449	1		Serum cystatin C (eGFRcys)	1106	AD	Inverse variance weighted	5	0.00702952	0.227355	0.975334	1
Serum cystatin C (eGFRcys)	1106	HDIFF	MR Egger	5	0.0221333	0.0496502	0.685962	1		Serum cystatin C (eGFRcys)	1106	AD	MR Egger	5	-0.388579	0.331686	0.325966	1
Serum cystatin C (eGFRcys)	1106	HDIFF	Simple mode	5	-0.00216484	0.0579278	0.97198	1		Serum cystatin C (eGFRcys)	1106	AD	Simple mode	5	0.325257	0.578456	0.603938	1
Serum cystatin C (eGFRcys)	1106	HDIFF	Weighted median	5	0.0183345	0.0215203	0.394235	1		Serum cystatin C (eGFRcys)	1106	AD	Weighted median	5	-0.0711643	0.239991	0.766826	1
Serum cystatin C (eGFRcys)	1106	HDIFF	Weighted mode	5	0.0185732	0.0212708	0.431852	1		Serum cystatin C (eGFRcys)	1106	AD	Weighted mode	5	-0.134517	0.25041	0.619628	1
Primary sclerosing cholangitis	1112	HDIFF	Inverse variance weighted	16	-0.00281959	0.00183003	0.123381	1		Primary sclerosing cholangitis	1112	AD	Inverse variance weighted	15	-0.0388915	0.0182746	0.0333222	1
Primary sclerosing cholangitis	1112	HDIFF	MR Egger	16	-0.00771609	0.00270714	0.0128429	1		Primary sclerosing cholangitis	1112	AD	MR Egger	15	-0.042951	0.0337162	0.225004	1
Primary sclerosing cholangitis	1112	HDIFF	Simple mode	16	-0.00158871	0.0043692	0.721219	1		Primary sclerosing cholangitis	1112	AD	Simple mode	15	0.0238616	0.0479365	0.62637	1
Primary sclerosing cholangitis	1112	HDIFF	Weighted median	16	-0.00558823	0.00163319	0.000622378	1		Primary sclerosing cholangitis	1112	AD	Weighted median	15	-0.0390386	0.0198641	0.0493811	1
Primary sclerosing cholangitis	1112	HDIFF	Weighted mode	16	-0.00550526	0.00150166	0.00229289	1		Primary sclerosing cholangitis	1112	AD	Weighted mode	15	-0.0359507	0.0228188	0.137466	1
Ovarian cancer	1120	HDIFF	Inverse variance weighted	9	0.00639876	0.0116022	0.581282	1		Ovarian cancer	1120	AD	Inverse variance weighted	9	-0.0529429	0.0548349	0.334296	1
Ovarian cancer	1120	HDIFF	MR Egger	9	-0.00711885	0.03046	0.821897	1		Ovarian cancer	1120	AD	MR Egger	9	0.110261	0.132915	0.434162	1
Ovarian cancer	1120	HDIFF	Simple mode	9	-0.00510736	0.00728648	0.503217	1		Ovarian cancer	1120	AD	Simple mode	9	-0.141448	0.101703	0.201749	1
Ovarian cancer	1120	HDIFF	Weighted median	9	-0.00583918	0.00619574	0.345962	1		Ovarian cancer	1120	AD	Weighted median	9	-0.00867211	0.063762	0.891815	1
Ovarian cancer	1120	HDIFF	Weighted mode	9	-0.00807644	0.00610293	0.222281	1		Ovarian cancer	1120	AD	Weighted mode	9	-0.0310664	0.0774823	0.698954	1
High grade serous ovarian cancer	1121	HDIFF	Inverse variance weighted	12	0.000908152	0.00598135	0.879321	1		High grade serous ovarian cancer	1121	AD	Inverse variance weighted	12	0.0110022	0.0418881	0.792816	1
High grade serous ovarian cancer	1121	HDIFF	MR Egger	12	-0.00893245	0.0138614	0.53381	1		High grade serous ovarian cancer	1121	AD	MR Egger	12	-0.0140724	0.100937	0.891887	1
High grade serous ovarian cancer	1121	HDIFF	Simple mode	12	-0.00044914	0.00594946	0.941178	1		High grade serous ovarian cancer	1121	AD	Simple mode	12	-0.0110955	0.0798291	0.89197	1
High grade serous ovarian cancer	1121	HDIFF	Weighted median	12	-0.00447937	0.00424746	0.291608	1		High grade serous ovarian cancer	1121	AD	Weighted median	12	0.00723258	0.0467305	0.877001	1
High grade serous ovarian cancer	1121	HDIFF	Weighted mode	12	-0.00554107	0.00464696	0.25819	1		High grade serous ovarian cancer	1121	AD	Weighted mode	12	-0.00878626	0.0551601	0.87633	1
Invasive mucinous ovarian cancer	1123	HDIFF	Inverse variance weighted	3	0.00175339	0.00460215	0.703208	1		Invasive mucinous ovarian cancer	1123	AD	Inverse variance weighted	3	0.000933201	0.037951	0.980382	1
Invasive mucinous ovarian cancer	1123	HDIFF	MR Egger	3	0.128116	0.0774006	0.345979	1		Invasive mucinous ovarian cancer	1123	AD	MR Egger	3	-1.1172	0.794632	0.39359	1
Invasive mucinous ovarian cancer	1123	HDIFF	Simple mode	3	-0.00365684	0.00584764	0.595583	1		Invasive mucinous ovarian cancer	1123	AD	Simple mode	3	0.0449394	0.0582139	0.52087	1
Invasive mucinous ovarian cancer	1123	HDIFF	Weighted median	3	-0.00159734	0.00423176	0.705828	1		Invasive mucinous ovarian cancer	1123	AD	Weighted median	3	0.025197	0.0419703	0.548271	1
Invasive mucinous ovarian cancer	1123	HDIFF	Weighted mode	3	-0.00365684	0.00597949	0.603083	1		Invasive mucinous ovarian cancer	1123	AD	Weighted mode	3	0.0446333	0.0653468	0.565097	1
Breast cancer (Combined Oncoarray; iCOGS; GWAS meta analysis)	1126	HDIFF	Inverse variance weighted	122	-0.00121034	0.00289046	0.675409	1		Breast cancer (Combined Oncoarray; iCOGS; GWAS meta analysis)	1126	AD	Inverse variance weighted	117	-0.0490872	0.0222777	0.0275653	1
Breast cancer (Combined Oncoarray; iCOGS; GWAS meta analysis)	1126	HDIFF	MR Egger	122	-0.00386973	0.00592261	0.514761	1		Breast cancer (Combined Oncoarray; iCOGS; GWAS meta analysis)	1126	AD	MR Egger	117	-0.083001	0.0444277	0.0642756	1
Breast cancer (Combined Oncoarray; iCOGS; GWAS meta analysis)	1126	HDIFF	Simple mode	122	-0.00879723	0.00798094	0.272528	1		Breast cancer (Combined Oncoarray; iCOGS; GWAS meta analysis)	1126	AD	Simple mode	117	-0.0736849	0.0725969	0.312224	1
Breast cancer (Combined Oncoarray; iCOGS; GWAS meta analysis)	1126	HDIFF	Weighted median	122	-0.00722174	0.00345186	0.0364268	1		Breast cancer (Combined Oncoarray; iCOGS; GWAS meta analysis)	1126	AD	Weighted median	117	-0.0696559	0.0353093	0.0485259	1
Breast cancer (Combined Oncoarray; iCOGS; GWAS meta analysis)	1126	HDIFF	Weighted mode	122	-0.00732439	0.0035224	0.0396951	1		Breast cancer (Combined Oncoarray; iCOGS; GWAS meta analysis)	1126	AD	Weighted mode	117	-0.0687401	0.0425852	0.109206	1
ER+ Breast cancer (Combined Oncoarray; iCOGS; GWAS meta analysis)	1127	HDIFF	Inverse variance weighted	88	-0.00357408	0.00286114	0.211599	1		ER+ Breast cancer (Combined Oncoarray; iCOGS; GWAS meta analysis)	1127	AD	Inverse variance weighted	84	-0.0522963	0.0220233	0.0175685	1
ER+ Breast cancer (Combined Oncoarray; iCOGS; GWAS meta analysis)	1127	HDIFF	MR Egger	88	-0.00647716	0.00566037	0.255675	1		ER+ Breast cancer (Combined Oncoarray; iCOGS; GWAS meta analysis)	1127	AD	MR Egger	84	-0.0638116	0.0424091	0.136252	1
ER+ Breast cancer (Combined Oncoarray; iCOGS; GWAS meta analysis)	1127	HDIFF	Simple mode	88	-0.00784037	0.00613494	0.204654	1		ER+ Breast cancer (Combined Oncoarray; iCOGS; GWAS meta analysis)	1127	AD	Simple mode	84	-0.0751779	0.0663866	0.260716	1
ER+ Breast cancer (Combined Oncoarray; iCOGS; GWAS meta analysis)	1127	HDIFF	Weighted median	88	-0.00626522	0.00331672	0.0588943	1		ER+ Breast cancer (Combined Oncoarray; iCOGS; GWAS meta analysis)	1127	AD	Weighted median	84	-0.062321	0.035349	0.077897	1
ER+ Breast cancer (Combined Oncoarray; iCOGS; GWAS meta analysis)	1127	HDIFF	Weighted mode	88	-0.00647581	0.00312982	0.041507	1		ER+ Breast cancer (Combined Oncoarray; iCOGS; GWAS meta analysis)	1127	AD	Weighted mode	84	-0.0545252	0.0339071	0.111616	1
ER- Breast cancer (Combined Oncoarray; iCOGS; GWAS meta analysis)	1128	HDIFF	Inverse variance weighted	30	0.000426486	0.00427096	0.920458	1		ER- Breast cancer (Combined Oncoarray; iCOGS; GWAS meta analysis)	1128	AD	Inverse variance weighted	28	-0.0648855	0.0326461	0.0468623	1
ER- Breast cancer (Combined Oncoarray; iCOGS; GWAS meta analysis)	1128	HDIFF	MR Egger	30	0.00235753	0.0122327	0.848567	1		ER- Breast cancer (Combined Oncoarray; iCOGS; GWAS meta analysis)	1128	AD	MR Egger	28	-0.196334	0.092567	0.043619	1
ER- Breast cancer (Combined Oncoarray; iCOGS; GWAS meta analysis)	1128	HDIFF	Simple mode	30	-0.00718599	0.00804099	0.378855	1		ER- Breast cancer (Combined Oncoarray; iCOGS; GWAS meta analysis)	1128	AD	Simple mode	28	-0.0427109	0.0807483	0.60117	1
ER- Breast cancer (Combined Oncoarray; iCOGS; GWAS meta analysis)	1128	HDIFF	Weighted median	30	-0.0038512	0.00425996	0.36597	1		ER- Breast cancer (Combined Oncoarray; iCOGS; GWAS meta analysis)	1128	AD	Weighted median	28	-0.0539165	0.0466397	0.247672	1
ER- Breast cancer (Combined Oncoarray; iCOGS; GWAS meta analysis)	1128	HDIFF	Weighted mode	30	-0.00576122	0.0062971	0.367789	1		ER- Breast cancer (Combined Oncoarray; iCOGS; GWAS meta analysis)	1128	AD	Weighted mode	28	-0.0587332	0.063434	0.362703	1
Breast cancer (Oncoarray)	1129	HDIFF	Inverse variance weighted	51	-0.00196337	0.0030862	0.524661	1		Breast cancer (Oncoarray)	1129	AD	Inverse variance weighted	52	-0.053102	0.0273187	0.0519203	1
Breast cancer (Oncoarray)	1129	HDIFF	MR Egger	51	-0.0121455	0.0070334	0.0904973	1		Breast cancer (Oncoarray)	1129	AD	MR Egger	52	-0.08357	0.0619548	0.183451	1
Breast cancer (Oncoarray)	1129	HDIFF	Simple mode	51	-0.00264941	0.00708557	0.710048	1		Breast cancer (Oncoarray)	1129	AD	Simple mode	52	-0.00554276	0.0691858	0.93646	1
Breast cancer (Oncoarray)	1129	HDIFF	Weighted median	51	-0.00655215	0.00367858	0.0748858	1		Breast cancer (Oncoarray)	1129	AD	Weighted median	52	-0.066477	0.0405537	0.101164	1
Breast cancer (Oncoarray)	1129	HDIFF	Weighted mode	51	-0.00668114	0.00398252	0.0996638	1		Breast cancer (Oncoarray)	1129	AD	Weighted mode	52	-0.0631284	0.0461734	0.177558	1
Breast cancer (iCOGS)	1130	HDIFF	Inverse variance weighted	42	-0.000903507	0.0033711	0.788687	1		Breast cancer (iCOGS)	1130	AD	Inverse variance weighted	39	-0.0401053	0.0247563	0.105231	1
Breast cancer (iCOGS)	1130	HDIFF	MR Egger	42	-0.0091725	0.00767885	0.239312	1		Breast cancer (iCOGS)	1130	AD	MR Egger	39	-0.0788319	0.0540505	0.153144	1
Breast cancer (iCOGS)	1130	HDIFF	Simple mode	42	-0.00718455	0.0070815	0.316269	1		Breast cancer (iCOGS)	1130	AD	Simple mode	39	-0.059777	0.0664911	0.374302	1
Breast cancer (iCOGS)	1130	HDIFF	Weighted median	42	-0.00689206	0.00365536	0.0593672	1		Breast cancer (iCOGS)	1130	AD	Weighted median	39	-0.0665952	0.0378276	0.0783245	1
Breast cancer (iCOGS)	1130	HDIFF	Weighted mode	42	-0.00718455	0.00373389	0.0612965	1		Breast cancer (iCOGS)	1130	AD	Weighted mode	39	-0.071768	0.0427822	0.101649	1
Breast cancer (GWAS)	1131	HDIFF	Inverse variance weighted	14	-0.0002393	0.00341086	0.944068	1		Breast cancer (GWAS)	1131	AD	Inverse variance weighted	11	-0.0435592	0.0332284	0.18989	1
Breast cancer (GWAS)	1131	HDIFF	MR Egger	14	0.00224694	0.00885886	0.804069	1		Breast cancer (GWAS)	1131	AD	MR Egger	11	-0.0491673	0.0855889	0.579731	1
Breast cancer (GWAS)	1131	HDIFF	Simple mode	14	-0.00720431	0.00731548	0.342695	1		Breast cancer (GWAS)	1131	AD	Simple mode	11	-0.095872	0.0819624	0.269242	1
Breast cancer (GWAS)	1131	HDIFF	Weighted median	14	-0.00545936	0.00367797	0.137719	1		Breast cancer (GWAS)	1131	AD	Weighted median	11	-0.074206	0.0425553	0.0812017	1
Breast cancer (GWAS)	1131	HDIFF	Weighted mode	14	-0.00703838	0.00448289	0.140414	1		Breast cancer (GWAS)	1131	AD	Weighted mode	11	-0.101567	0.0746935	0.203768	1
ER+ Breast cancer (Oncoarray)	1132	HDIFF	Inverse variance weighted	49	-0.00248571	0.00277475	0.370343	1		ER+ Breast cancer (Oncoarray)	1132	AD	Inverse variance weighted	49	-0.0471757	0.0260156	0.069776	1
ER+ Breast cancer (Oncoarray)	1132	HDIFF	MR Egger	49	-0.0125219	0.0057053	0.033155	1		ER+ Breast cancer (Oncoarray)	1132	AD	MR Egger	49	-0.0834541	0.0544963	0.132381	1
ER+ Breast cancer (Oncoarray)	1132	HDIFF	Simple mode	49	-0.00761143	0.00600921	0.211401	1		ER+ Breast cancer (Oncoarray)	1132	AD	Simple mode	49	-0.0410979	0.0607813	0.502184	1
ER+ Breast cancer (Oncoarray)	1132	HDIFF	Weighted median	49	-0.00581909	0.00317146	0.0665304	1		ER+ Breast cancer (Oncoarray)	1132	AD	Weighted median	49	-0.0572008	0.0364296	0.116374	1
ER+ Breast cancer (Oncoarray)	1132	HDIFF	Weighted mode	49	-0.00675825	0.0032481	0.0428238	1		ER+ Breast cancer (Oncoarray)	1132	AD	Weighted mode	49	-0.0570492	0.0360862	0.120465	1
ER+ Breast cancer (iCOGS)	1133	HDIFF	Inverse variance weighted	34	-0.0011904	0.00355403	0.737668	1		ER+ Breast cancer (iCOGS)	1133	AD	Inverse variance weighted	35	-0.0372243	0.0223549	0.0958817	1
ER+ Breast cancer (iCOGS)	1133	HDIFF	MR Egger	34	-0.0127605	0.00753352	0.100012	1		ER+ Breast cancer (iCOGS)	1133	AD	MR Egger	35	-0.0721141	0.0478115	0.140993	1
ER+ Breast cancer (iCOGS)	1133	HDIFF	Simple mode	34	-0.00384485	0.00567411	0.502741	1		ER+ Breast cancer (iCOGS)	1133	AD	Simple mode	35	-0.0466516	0.0627324	0.462191	1
ER+ Breast cancer (iCOGS)	1133	HDIFF	Weighted median	34	-0.00579324	0.00319622	0.0699041	1		ER+ Breast cancer (iCOGS)	1133	AD	Weighted median	35	-0.0555274	0.0337207	0.0996226	1
ER+ Breast cancer (iCOGS)	1133	HDIFF	Weighted mode	34	-0.00615818	0.00316335	0.060121	1		ER+ Breast cancer (iCOGS)	1133	AD	Weighted mode	35	-0.0573178	0.0384804	0.145565	1
ER+ Breast cancer (GWAS)	1134	HDIFF	Inverse variance weighted	7	-0.000667558	0.00304731	0.8266	1		ER+ Breast cancer (GWAS)	1134	AD	Inverse variance weighted	7	-0.0160325	0.0274745	0.55953	1
ER+ Breast cancer (GWAS)	1134	HDIFF	MR Egger	7	0.00303177	0.0127906	0.822038	1		ER+ Breast cancer (GWAS)	1134	AD	MR Egger	7	-0.180277	0.0917735	0.10669	1
ER+ Breast cancer (GWAS)	1134	HDIFF	Simple mode	7	0.00590626	0.00502611	0.284465	1		ER+ Breast cancer (GWAS)	1134	AD	Simple mode	7	0.0347429	0.0534885	0.540043	1
ER+ Breast cancer (GWAS)	1134	HDIFF	Weighted median	7	0.00296845	0.00314123	0.34466	1		ER+ Breast cancer (GWAS)	1134	AD	Weighted median	7	-0.0107183	0.0326705	0.742858	1
ER+ Breast cancer (GWAS)	1134	HDIFF	Weighted mode	7	0.00564678	0.00463686	0.269014	1		ER+ Breast cancer (GWAS)	1134	AD	Weighted mode	7	-0.0243872	0.0446271	0.604455	1
ER- Breast cancer (Oncoarray)	1135	HDIFF	Inverse variance weighted	10	-3.14e-05	0.00439787	0.994312	1		ER- Breast cancer (Oncoarray)	1135	AD	Inverse variance weighted	10	-0.0950814	0.0439689	0.0305821	1
ER- Breast cancer (Oncoarray)	1135	HDIFF	MR Egger	10	0.018829	0.0126777	0.175789	1		ER- Breast cancer (Oncoarray)	1135	AD	MR Egger	10	-0.209732	0.109819	0.0925592	1
ER- Breast cancer (Oncoarray)	1135	HDIFF	Simple mode	10	-0.00765562	0.00943479	0.438054	1		ER- Breast cancer (Oncoarray)	1135	AD	Simple mode	10	-0.168353	0.0935241	0.105374	1
ER- Breast cancer (Oncoarray)	1135	HDIFF	Weighted median	10	-0.00293763	0.005356	0.583367	1		ER- Breast cancer (Oncoarray)	1135	AD	Weighted median	10	-0.11176	0.0597321	0.0613414	1
ER- Breast cancer (Oncoarray)	1135	HDIFF	Weighted mode	10	-0.00596567	0.00884336	0.516887	1		ER- Breast cancer (Oncoarray)	1135	AD	Weighted mode	10	-0.134627	0.0804679	0.128645	1
ER- Breast cancer (iCOGS)	1136	HDIFF	Inverse variance weighted	6	0.000986335	0.00587306	0.866629	1		ER- Breast cancer (iCOGS)	1136	AD	Inverse variance weighted	5	-0.00177756	0.0672844	0.978923	1
ER- Breast cancer (iCOGS)	1136	HDIFF	MR Egger	6	0.000167058	0.0289028	0.995665	1		ER- Breast cancer (iCOGS)	1136	AD	MR Egger	5	-0.184192	0.339729	0.625379	1
ER- Breast cancer (iCOGS)	1136	HDIFF	Simple mode	6	-0.00683868	0.00820364	0.442487	1		ER- Breast cancer (iCOGS)	1136	AD	Simple mode	5	-0.0465167	0.0832927	0.606305	1
ER- Breast cancer (iCOGS)	1136	HDIFF	Weighted median	6	-0.00377065	0.00539322	0.484461	1		ER- Breast cancer (iCOGS)	1136	AD	Weighted median	5	-0.040588	0.0645918	0.529757	1
ER- Breast cancer (iCOGS)	1136	HDIFF	Weighted mode	6	-0.0066853	0.00849218	0.466806	1		ER- Breast cancer (iCOGS)	1136	AD	Weighted mode	5	-0.0402793	0.0805665	0.643362	1
Gamma-linolenic acid (18:3n6)	1139	HDIFF	Inverse variance weighted	317	0.0020328	0.00168033	0.226371	1		Gamma-linolenic acid (18:3n6)	1139	AD	Inverse variance weighted	322	0.0171829	0.0188696	0.362498	1
Gamma-linolenic acid (18:3n6)	1139	HDIFF	MR Egger	317	0.010516	0.00431278	0.0153073	1		Gamma-linolenic acid (18:3n6)	1139	AD	MR Egger	322	-0.02498	0.0475963	0.600065	1
Gamma-linolenic acid (18:3n6)	1139	HDIFF	Simple mode	317	-0.00319311	0.00533301	0.549772	1		Gamma-linolenic acid (18:3n6)	1139	AD	Simple mode	322	-0.00768728	0.0604619	0.898907	1
Gamma-linolenic acid (18:3n6)	1139	HDIFF	Weighted median	317	0.000241856	0.00273074	0.929425	1		Gamma-linolenic acid (18:3n6)	1139	AD	Weighted median	322	0.0208183	0.0304754	0.494533	1
Gamma-linolenic acid (18:3n6)	1139	HDIFF	Weighted mode	317	-0.000160852	0.00329501	0.961096	1		Gamma-linolenic acid (18:3n6)	1139	AD	Weighted mode	322	-0.00768728	0.027123	0.777035	1
Dihomo-gamma-linolenic acid (20:3n6)	1140	HDIFF	Inverse variance weighted	137	-0.000236939	0.000257418	0.357342	1		Dihomo-gamma-linolenic acid (20:3n6)	1140	AD	Inverse variance weighted	134	-0.00040639	0.00320572	0.899122	1
Dihomo-gamma-linolenic acid (20:3n6)	1140	HDIFF	MR Egger	137	-0.000914109	0.00064096	0.156132	1		Dihomo-gamma-linolenic acid (20:3n6)	1140	AD	MR Egger	134	0.00156969	0.00778921	0.840601	1
Dihomo-gamma-linolenic acid (20:3n6)	1140	HDIFF	Simple mode	137	0.00024767	0.000751555	0.742252	1		Dihomo-gamma-linolenic acid (20:3n6)	1140	AD	Simple mode	134	0.000987488	0.00882938	0.911118	1
Dihomo-gamma-linolenic acid (20:3n6)	1140	HDIFF	Weighted median	137	-0.000119514	0.000397474	0.763655	1		Dihomo-gamma-linolenic acid (20:3n6)	1140	AD	Weighted median	134	-0.00403857	0.00497049	0.416499	1
Dihomo-gamma-linolenic acid (20:3n6)	1140	HDIFF	Weighted mode	137	0.000343615	0.00049962	0.492781	1		Dihomo-gamma-linolenic acid (20:3n6)	1140	AD	Weighted mode	134	-0.00288443	0.00497917	0.563367	1
Arachidonic acid (20:4n6)	1141	HDIFF	Inverse variance weighted	77	-0.000286978	0.000140191	0.0406527	1		Dihomo-gamma-linolenic acid (20:3n6)	1141	AD	Inverse variance weighted	134	-0.00040639	0.00320572	0.899122	1
Arachidonic acid (20:4n6)	1141	HDIFF	MR Egger	77	-0.000150787	0.000212033	0.479199	1		Dihomo-gamma-linolenic acid (20:3n6)	1141	AD	MR Egger	134	0.00156969	0.00778921	0.840601	1
Arachidonic acid (20:4n6)	1141	HDIFF	Simple mode	77	5.12e-05	0.000393716	0.896793	1		Dihomo-gamma-linolenic acid (20:3n6)	1141	AD	Simple mode	134	0.000987488	0.00926029	0.915238	1
Arachidonic acid (20:4n6)	1141	HDIFF	Weighted median	77	-0.000500007	0.000200478	0.0126288	1		Dihomo-gamma-linolenic acid (20:3n6)	1141	AD	Weighted median	134	-0.00403857	0.00514669	0.432634	1
Arachidonic acid (20:4n6)	1141	HDIFF	Weighted mode	77	-0.000254509	0.000174265	0.148283	1		Dihomo-gamma-linolenic acid (20:3n6)	1141	AD	Weighted mode	134	-0.00288443	0.00507042	0.570401	1
Linoleic acid (18:2n6)	1142	HDIFF	Inverse variance weighted	90	-7.48e-05	6.41e-05	0.243284	1		Linoleic acid (18:2n6)	1142	AD	Inverse variance weighted	94	-0.00103177	0.00072098	0.152412	1
Linoleic acid (18:2n6)	1142	HDIFF	MR Egger	90	-0.000140305	0.000100792	0.167423	1		Linoleic acid (18:2n6)	1142	AD	MR Egger	94	-0.00121804	0.00111969	0.279507	1
Linoleic acid (18:2n6)	1142	HDIFF	Simple mode	90	-0.000185274	0.000177905	0.3005	1		Linoleic acid (18:2n6)	1142	AD	Simple mode	94	0.000898963	0.00197868	0.650654	1
Linoleic acid (18:2n6)	1142	HDIFF	Weighted median	90	1.01e-05	9.66e-05	0.916602	1		Linoleic acid (18:2n6)	1142	AD	Weighted median	94	-0.000904518	0.00105076	0.389338	1
Linoleic acid (18:2n6)	1142	HDIFF	Weighted mode	90	-0.000131821	7.83e-05	0.0959273	1		Linoleic acid (18:2n6)	1142	AD	Weighted mode	94	-0.00110356	0.000769552	0.154917	1
Docosapentaenoic acid (22:5n3)	1144	HDIFF	Inverse variance weighted	3	-0.00208222	0.021979	0.924524	1		Docosapentaenoic acid (22:5n3)	1144	AD	Inverse variance weighted	3	0.151702	0.17222	0.378394	1
Docosapentaenoic acid (22:5n3)	1144	HDIFF	MR Egger	3	-0.0578978	0.0333295	0.332526	1		Docosapentaenoic acid (22:5n3)	1144	AD	MR Egger	3	-0.0706769	0.360321	0.876693	1
Docosapentaenoic acid (22:5n3)	1144	HDIFF	Simple mode	3	-0.00249793	0.0226753	0.92234	1		Docosapentaenoic acid (22:5n3)	1144	AD	Simple mode	3	0.0692786	0.225495	0.787709	1
Docosapentaenoic acid (22:5n3)	1144	HDIFF	Weighted median	3	-0.007287	0.0160141	0.649084	1		Docosapentaenoic acid (22:5n3)	1144	AD	Weighted median	3	0.121855	0.181137	0.501123	1
Docosapentaenoic acid (22:5n3)	1144	HDIFF	Weighted mode	3	-0.00881537	0.0171647	0.658658	1		Docosapentaenoic acid (22:5n3)	1144	AD	Weighted mode	3	0.123194	0.183726	0.57158	1
Eicosapentaenoic acid (20:5n3)	1147	HDIFF	Inverse variance weighted	3	-0.0123268	0.00775922	0.112136	1		Eicosapentaenoic acid (20:5n3)	1147	AD	Inverse variance weighted	3	0.0818749	0.0692361	0.236989	1
Eicosapentaenoic acid (20:5n3)	1147	HDIFF	MR Egger	3	-0.0127695	0.0152308	0.555818	1		Eicosapentaenoic acid (20:5n3)	1147	AD	MR Egger	3	0.0712142	0.0992598	0.603804	1
Eicosapentaenoic acid (20:5n3)	1147	HDIFF	Simple mode	3	-0.0103977	0.0114872	0.460922	1		Eicosapentaenoic acid (20:5n3)	1147	AD	Simple mode	3	0.108959	0.102028	0.397376	1
Eicosapentaenoic acid (20:5n3)	1147	HDIFF	Weighted median	3	-0.0096526	0.0084789	0.254942	1		Eicosapentaenoic acid (20:5n3)	1147	AD	Weighted median	3	0.106467	0.0784747	0.174876	1
Eicosapentaenoic acid (20:5n3)	1147	HDIFF	Weighted mode	3	-0.00913247	0.00898441	0.416359	1		Eicosapentaenoic acid (20:5n3)	1147	AD	Weighted mode	3	0.118321	0.0890713	0.315357	1
cis-trans-18:2	1150	HDIFF	Inverse variance weighted	4	-0.0133144	0.166406	0.936228	1		cis-trans-18:2	1150	AD	Inverse variance weighted	4	-0.541095	1.16569	0.642514	1
cis-trans-18:2	1150	HDIFF	MR Egger	4	-0.130405	0.236334	0.636518	1		cis-trans-18:2	1150	AD	MR Egger	4	-0.0981309	1.51133	0.954136	1
cis-trans-18:2	1150	HDIFF	Simple mode	4	0.0475481	0.145491	0.765285	1		cis-trans-18:2	1150	AD	Simple mode	4	-0.273148	1.76945	0.887119	1
cis-trans-18:2	1150	HDIFF	Weighted median	4	0.0647219	0.0992684	0.514408	1		cis-trans-18:2	1150	AD	Weighted median	4	-0.388918	1.45768	0.789618	1
cis-trans-18:2	1150	HDIFF	Weighted mode	4	0.0537089	0.103525	0.639741	1		cis-trans-18:2	1150	AD	Weighted mode	4	-0.250883	1.60668	0.885831	1
palmitoleic acid (16:1n7)	1156	HDIFF	Inverse variance weighted	5	0.0232235	0.0439433	0.597161	1		palmitoleic acid (16:1n7)	1156	AD	Inverse variance weighted	5	0.471818	0.311928	0.130385	1
palmitoleic acid (16:1n7)	1156	HDIFF	MR Egger	5	-0.0409643	0.218697	0.863369	1		palmitoleic acid (16:1n7)	1156	AD	MR Egger	5	0.306299	1.57155	0.857921	1
palmitoleic acid (16:1n7)	1156	HDIFF	Simple mode	5	0.0703385	0.0559613	0.277175	1		palmitoleic acid (16:1n7)	1156	AD	Simple mode	5	0.853314	0.648971	0.258869	1
palmitoleic acid (16:1n7)	1156	HDIFF	Weighted median	5	0.0571648	0.0370332	0.122683	1		palmitoleic acid (16:1n7)	1156	AD	Weighted median	5	0.733465	0.416385	0.0781531	1
palmitoleic acid (16:1n7)	1156	HDIFF	Weighted mode	5	0.0678581	0.047206	0.223952	1		palmitoleic acid (16:1n7)	1156	AD	Weighted mode	5	0.907123	0.578368	0.19186	1
Intelligence	1173	HDIFF	Inverse variance weighted	137	-0.0165069	0.0079728	0.0384144	1		Intelligence	1173	AD	Inverse variance weighted	137	-0.42125	0.0743471	1.46e-08	2.7667e-05
Intelligence	1173	HDIFF	MR Egger	137	-0.0381233	0.0349283	0.277009	1		Intelligence	1173	AD	MR Egger	137	-0.2476	0.332792	0.458165	1
Intelligence	1173	HDIFF	Simple mode	137	0.0132109	0.0234143	0.573533	1		Intelligence	1173	AD	Simple mode	137	-0.610635	0.278164	0.0298434	1
Intelligence	1173	HDIFF	Weighted median	137	-0.0102233	0.0083547	0.221081	1		Intelligence	1173	AD	Weighted median	137	-0.492815	0.0951631	2.24e-07	0.00042448
Intelligence	1173	HDIFF	Weighted mode	137	0.00958849	0.021505	0.656398	1		Intelligence	1173	AD	Weighted mode	137	-0.610635	0.257962	0.0193349	1
